# Supplementary material for: Differential chromatin accessibility and transcriptional dynamics define breast cancer subtypes and their lineages
Source: Nat Cancer. 2024 Oct 30;5(11):1713–36. doi: 10.1038/s43018-024-00773-6 (PMC11584403; doi:10.1038/s43018-024-00773-6)
Supplement: Supplementary file 3 — Cell type composition for snRNA, scRNA and ST data related to CD8 exhausted cells. [file 43018_2024_773_MOESM3_ESM.xlsx]

## Sheet: Data_file_st_fig3b
celltype	celltype_ratio	sample_id	Case	Subtype	Subtype2
CD8_T exhausted	0.023118	HT206B1-S1Fc1U2Z1B1	HT206B1	Basal	Basal
CD8_T exhausted	0.00729063	HT206B1-S1Fc1U3Z1B1	HT206B1	Basal	Basal
CD8_T exhausted	0.0272404	HT206B1-S1Fc1U4Z1B1	HT206B1	Basal	Basal
CD8_T exhausted	0.0385866	HT268B1-Th1H3Fc2U12Z1Bs1	HT268B1	Basal	Basal
CD8_T exhausted	0.0134522	HT268B1-Th1H3Fc2U22Z1Bs1	HT268B1	Basal	Basal
CD8_T exhausted	0.0152798	HT268B1-Th1H3Fc2U2Z1Bs1	HT268B1	Basal	Basal
CD8_T exhausted	0.0217486	HT268B1-Th1H3Fc2U32Z1Bs1	HT268B1	Basal	Basal
CD8_T exhausted	0.0189959	HT268B1-Th1K3Fc2U1Z1Bs1	HT268B1	Basal	Basal
CD8_T exhausted	0.0142483	HT271B1-S1H3Fc2U1Z1Bs1	HT271B1	Basal	Basal
CD8_T exhausted	0.0110551	HT271B1-S1H3Fc2U2Z1Bs1	HT271B1	Basal	Basal
CD8_T exhausted	0.0109384	HT271B1-S1H3Fc2U3Z1Bs1	HT271B1	Basal	Basal
CD8_T exhausted	0.0249594	HT271B1-S1H3Fc2U4Z1Bs1	HT271B1	Basal	Basal
CD8_T exhausted	0.0301096	HT339B1-S1H3Fc2U1Z1Bs1	HT339B1	Basal	Basal
CD8_T exhausted	0.00179581	HT365B1-S1H1Fc2U1Z1Bs1	HT365B1	Her2	HER2
CD8_T exhausted	0.00799617	HT235B1-S1Fc1U1Z1Bn1	HT235B1	LumB	Luminal
CD8_T exhausted	0.00896279	HT235B1-S1Fc1U2Z1Bn1	HT235B1	LumB	Luminal
CD8_T exhausted	0.00473633	HT235B1H2-S1Fc1U1Z1B1	HT235B1	LumB	Luminal
CD8_T exhausted	0.00514706	HT235B1H3-S1Fc1U1Z1B1	HT235B1	LumB	Luminal
CD8_T exhausted	0.0101033	HT243B1H3A2-S1Fc1U1Z1B1	HT243B1	LumA	Luminal
CD8_T exhausted	0.0177857	HT243B1H3A2-S1Fc1U2Z1B1	HT243B1	LumA	Luminal
CD8_T exhausted	0.00409896	HT243B1H3A2-S1Fc1U3Z1B1	HT243B1	LumA	Luminal
CD8_T exhausted	0.0202852	HT243B1H3A2-S1Fc1U4Z1B1	HT243B1	LumA	Luminal
CD8_T exhausted	0.0116482	HT243B1H4A2-S1Fc1U1Z1B1	HT243B1	LumA	Luminal
CD8_T exhausted	0.0047619	HT243B1H4A2-S1Fc1U2Z1B1	HT243B1	LumA	Luminal
CD8_T exhausted	0.000401436	HT262B1-S1H2Fc2U1Z1Bs1	HT262B1	LumA	Luminal
CD8_T exhausted	0.0021966	HT263B1-S1H1Fc2U1Z1Bs1	HT263B1	LumB	Luminal
CD8_T exhausted	0.00367905	HT297B1-S1H1Fc2U1Z1Bs1	HT297B1	LumA	Luminal
CD8_T exhausted	0.006621	HT305B1-S1H1Fc2U1Z1Bs1	HT305B1	LumB	Luminal
CD8_T exhausted	0.012578	HT308B1-S1H1Fc2U1Z1Bs1	HT308B1	LumB	Luminal
CD8_T exhausted	0.00467303	HT308B1-S1H4Fc2U1Z1Bs1	HT308B1	LumB	Luminal
CD8_T exhausted	0.00808002	HT308B1-S1H5Fc2U1Z1Bs1	HT308B1	LumB	Luminal
CD8_T exhausted	0.0126075	HT323B1-S1H1Fc2U1Z1Bs1	HT323B1	LumB	Luminal
CD8_T exhausted	0.00494996	HT323B1-S1H3Fc2U1Z1Bs1	HT323B1	LumB	Luminal

## Sheet: Data_file_scrna_fig3b
Var1	Var2	value	Sample_ID	Subtype	Subtype2
CD8_T exhausted	HT067B1_S1H2	0.663176	HT067B1_S1H2	Basal	Basal
CD8_T exhausted	HT067B1_S1H5	0.744961	HT067B1_S1H5	Basal	Basal
CD8_T exhausted	HT077B1_S1H1	33.5011	HT077B1_S1H1	Basal	Basal
CD8_T exhausted	HT077B1_S1H3	37.6081	HT077B1_S1H3	Basal	Basal
CD8_T exhausted	HT077B1_S1H7	3.24544	HT077B1_S1H7	Basal	Basal
CD8_T exhausted	HT103B1_S1H4	5.10638	HT103B1_S1H4	Basal	Basal
CD8_T exhausted	HT103B1_S1H7	0.819672	HT103B1_S1H7	Basal	Basal
CD8_T exhausted	HT171B1_S1H1	35.6232	HT171B1_S1H1	Basal	Basal
CD8_T exhausted	HT171B1_S1H8	23.3475	HT171B1_S1H8	Basal	Basal
CD8_T exhausted	HT062B1_S1PA	2.97796	HT062B1_S1PA	HER2	HER2
CD8_T exhausted	HT062B1_S1PB	0.3003	HT062B1_S1PB	HER2	HER2
CD8_T exhausted	HT062B1_S1R1	2.5198	HT062B1_S1R1	HER2	HER2
CD8_T exhausted	HT065B1_S1H1	0.358423	HT065B1_S1H1	Luminal	LumB
CD8_T exhausted	HT065B1_S1H7	0.479489	HT065B1_S1H7	Luminal	LumB
CD8_T exhausted	HT068B1_S1H1	0.115163	HT068B1_S1H1	Luminal	LumA
CD8_T exhausted	HT068B1_S1H2	0	HT068B1_S1H2	Luminal	LumA
CD8_T exhausted	HT084B1_S1H8	3.70732	HT084B1_S1H8	Luminal	LumB
CD8_T exhausted	HT088B1_S1H1	0.833333	HT088B1_S1H1	Luminal	LumA
CD8_T exhausted	HT088B1_S1H4	3.80952	HT088B1_S1H4	Luminal	LumA
CD8_T exhausted	HT105B1_S1H1	0	HT105B1_S1H1	Luminal	LumB
CD8_T exhausted	HT105B1_S1H3	0	HT105B1_S1H3	Luminal	LumB
CD8_T exhausted	HT110B1_S1H1	0	HT110B1_S1H1	Luminal	LumA
CD8_T exhausted	HT110B1_S1H4	0	HT110B1_S1H4	Luminal	LumA
CD8_T exhausted	HT154B1_S1H1	2.84091	HT154B1_S1H1	Luminal	LumB
CD8_T exhausted	HT154B1_S1H3	4.08163	HT154B1_S1H3	Luminal	LumB
CD8_T exhausted	HT154B1_S1H5	8.14815	HT154B1_S1H5	Luminal	LumB
CD8_T exhausted	HT163B1_S1H2	7.80781	HT163B1_S1H2	Luminal	LumA
CD8_T exhausted	HT163B1_S1H6	3.05677	HT163B1_S1H6	Luminal	LumA
CD8_T exhausted	HT265B1_S1H1	0	HT265B1_S1H1	NA	Untyped
CD8_T exhausted	HT105B1_N1K1	0	HT105B1_N1K1	Normal	Normal
CD8_T exhausted	HT110B1_N1K1	0	HT110B1_N1K1	Normal	Normal

## Sheet: Data_file_snrna_fig3b
Var1	Var2	value	Treatment	Subtype	Subtype2
Exhausted_CD8	HT029B1	1.70931	HT029B1	Basal	Basal
Exhausted_CD8	HT035B1	1.97183	HT035B1	Basal	Basal
Exhausted_CD8	HT036B1	1.62162	HT036B1	Basal	Basal
Exhausted_CD8	HT141B1	0.840336	HT141B1	Basal	Basal
Exhausted_CD8	HT206B1	0.818084	HT206B1	Basal	Basal
Exhausted_CD8	HT271B1	0.704225	HT271B1	Basal	Basal
Exhausted_CD8	HT339B1	1.8797	HT339B1	Basal	Basal
Exhausted_CD8	HT365B1	1.57648	HT365B1	HER2	HER2
Exhausted_CD8	HT374B1	0	HT374B1	HER2	HER2
Exhausted_CD8	HT027B1	1.73913	HT027B1	Luminal	LumA
Exhausted_CD8	HT065B1	0.775194	HT065B1	Luminal	LumB
Exhausted_CD8	HT088B1	0	HT088B1	Luminal	LumA
Exhausted_CD8	HT128B1	0.534759	HT128B1	Luminal	LumA
Exhausted_CD8	HT137B1	0.759494	HT137B1	Luminal	LumA
Exhausted_CD8	HT163B1	0	HT163B1	Luminal	LumA
Exhausted_CD8	HT235B1	4.06504	HT235B1	Luminal	LumB
Exhausted_CD8	HT243B1	0.268817	HT243B1	Luminal	LumA
Exhausted_CD8	HT262B1	0	HT262B1	Luminal	LumA
Exhausted_CD8	HT263B1	0	HT263B1	Luminal	LumB
Exhausted_CD8	HT297B1	0	HT297B1	Luminal	LumA
Exhausted_CD8	HT305B1	0	HT305B1	Luminal	LumB
Exhausted_CD8	HT308B1	0.909091	HT308B1	Luminal	LumB
Exhausted_CD8	HT323B1	0.951374	HT323B1	Luminal	LumB
Exhausted_CD8	HT110B1	1.23762	HT110B1	Normal	Normal
Exhausted_CD8	HT384B1	0	HT384B1	Normal	Normal
