# Supplementary material for: Differential chromatin accessibility and transcriptional dynamics define breast cancer subtypes and their lineages
Source: Nat Cancer. 2024 Oct 30;5(11):1713–36. doi: 10.1038/s43018-024-00773-6 (PMC11584403; doi:10.1038/s43018-024-00773-6)
Supplement: Supplementary file 4 — Positive cell fractions associated with codex antibody staining across all markers in Fig. 5. [file 43018_2024_773_MOESM4_ESM.xlsx]

## Sheet: ki67_df
region_marker_intensity_Ki67	sample_id	macro_label	subtype
2.085548508310581	HT171B1-S1H9A1-4_left_05122023	tumor	Basal
1.9592267927257256	HT171B1-S1H9A1-4_right_05122023	tumor	Basal
2.284571967377721	HT171B1-S1H9A1-A4_left_05262023	tumor	Basal
1.7123192484454948	HT171B1-S1H9A1-A4_right_05262023	tumor	Basal
1.6167907008564895	HT206B1-S1H5_U1_07012023	normal	Basal
1.1227743068410545	HT206B1-S1H5_U1_07012023	tumor	Basal
1.2724085600749755	HT206B1-S1H5_U2_07012023	normal	Basal
1.9681504927140103	HT206B1-S1H5_U2_07012023	tumor	Basal
2.7766752119748803	HT206B1_H1_06252022	normal	Basal
2.663380386535639	HT206B1_H1_06252022	tumor	Basal
0.5102583321944532	HT206B1_S1H2L4_20221028	normal	Basal
2.2274036258288405	HT206B1_S1H2L4_20221028	tumor	Basal
0.9722989704136789	HT243B1-S1H4A4_04192023	normal	LumA
1.4558552068464186	HT243B1-S1H4A4_04192023	tumor	LumA
1.5243216682643281	HT243B1-S1H4A4_left_05122023	normal	LumA
1.5823688067898243	HT243B1-S1H4A4_left_05122023	tumor	LumA
1.2113644375265276	HT243B1-S1H4A4_left_05262023	normal	LumA
1.6516069725318727	HT243B1-S1H4A4_left_05262023	tumor	LumA
0.7597912042426476	HT243B1-S1H4A4_right_05122023	normal	LumA
1.476337827051731	HT243B1-S1H4A4_right_05122023	tumor	LumA
1.5356786118875514	HT243B1-S1H4A4_right_05262023	normal	LumA
1.2564093761823747	HT243B1-S1H4A4_right_05262023	tumor	LumA
0.5673304357372921	HT243B1_S1H4	normal	LumA
0.9606991906732284	HT243B1_S1H4	tumor	LumA
0.868115	HT271B1-S1H6A5_04192023	normal	Basal
2.032790054414626	HT271B1-S1H6A5_04192023	tumor	Basal
1.0330915239133625	HT271B1-S1H6A5_left_05122023	normal	Basal
2.014490242734889	HT271B1-S1H6A5_left_05122023	tumor	Basal
0.583154	HT271B1-S1H6A5_left_05262023	normal	Basal
1.9169309320014685	HT271B1-S1H6A5_left_05262023	tumor	Basal
0.7874635882732347	HT271B1-S1H6A5_mid_05262023	normal	Basal
0.8693534968142003	HT271B1-S1H6A5_mid_05262023	tumor	Basal
1.1968462422327408	HT271B1-S1H6A5_right_05122023	normal	Basal
0.765726	HT271B1-S1H6A5_right_05122023	tumor	Basal
1.3857825186512063	HT271B1-S1H6A5_right_05262023	normal	Basal
2.0851122445286228	HT271B1-S1H6A5_right_05262023	tumor	Basal
1.011937751889872	HT297B1-S1H1_U1_07012023	normal	LumA
1.4480266832206417	HT297B1-S1H1_U1_07012023	tumor	LumA
3.3240703273448804	HT297B1-S1H1_U2_07012023	normal	LumA
1.2915367314416002	HT297B1-S1H1_U2_07012023	tumor	LumA
0.8065195409500762	HT305B1_S1H1	normal	LumB
1.6174973884928217	HT305B1_S1H1	tumor	LumB
2.58027	HT308B1-S1H5A4_04192023	normal	LumB
0.7820429636672109	HT308B1-S1H5A4_04192023	tumor	LumB
1.3422667346691513	HT308B1-S1H5A4_left_05122023	tumor	LumB
1.0788753943441394	HT308B1-S1H5A4_left_05262023	tumor	LumB
1.4071166877424854	HT308B1-S1H5A4_right_05122023	tumor	LumB
1.113630067506615	HT308B1-S1H5A4_right_05262023	tumor	LumB
1.416189086382682	HT323B1_H1A1	normal	LumB
1.288713546062252	HT323B1_H1A1	tumor	LumB
1.360991609662388	HT323B1_H1A4	normal	LumB
1.551501562177877	HT323B1_H1A4	tumor	LumB
3.455897151565315	HT323B1_H1_08042022	normal	LumB
1.17871	HT323B1_H1_08042022	tumor	LumB
1.1443804809769496	HT323B1_H3	normal	LumB
1.766843991074265	HT323B1_H3	tumor	LumB
0.8406594662554652	HT339B1_H1A1	normal	Basal
0.7584044230819426	HT339B1_H1A1	tumor	Basal
0.9897915237572086	HT339B1_H2A1	normal	Basal
1.6856057535384799	HT339B1_H2A1	tumor	Basal
1.4530759258596107	HT339B2-H2_U1_07012023	tumor	Basal
1.7629449151999332	HT339B2-H2_U2_07012023	tumor	Basal
3.4458098155880488	HT397B1_H2A2	normal	LumA
0.6901250224503782	HT397B1_H2A2	tumor	LumA
2.260169680467594	HT397B1_H3A1	tumor	LumA
1.1522794938164937	HT397B1_S1H1A3U22_04122023	tumor	LumA
1.1567372831871694	HT397B1_S1H1A3U31_04062023	tumor	LumA
1.2861093319223689	HT397B1_U12_03172023	tumor	LumA
1.196744875379765	HT397B1_U2_03162023	tumor	LumA
0.35274039003631796	HT480B1_S1H2_R001	tumor	LumB
0.3641750787001645	HT480B1_S1H2_R002	tumor	LumB
0.7334182168939318	HT565B1-H2_04262023	tumor	Basal
1.6355550431867678	HT565B1-S1H2_U1_07012023	tumor	Basal
5.112896383051378	HT565B1-S1H2_U2_07012023	normal	Basal
1.6349239546851786	HT565B1-S1H2_U2_07012023	tumor	Basal

## Sheet: panel_d_PR_df
region_cell_fraction_PR_annotation_epithelial - PR positive	region_marker_fraction_PR	macro_label	subtype
0.059607	0.00965398	tumor	Basal
0.050995	0.00844464	tumor	Basal
0	0.00010497	tumor	Basal
0.0104949	0.000771662	tumor	Basal
0.152423	0.0229769	normal	Basal
0.00131579	0.000252448	tumor	Basal
0.150705	0.0174407	normal	Basal
0.0205323	0.00210748	tumor	Basal
0.0899603	0.00899862	normal	Basal
0.0097947	0.00122869	tumor	Basal
		normal	Basal
		tumor	Basal
0.0931208	0.00919803	normal	LumA
0.355853	0.0681757	tumor	LumA
0.363066	0.0819397	normal	LumA
0.763325	0.192953	tumor	LumA
0.20081	0.0268804	normal	LumA
0.661053	0.13526	tumor	LumA
0.354245	0.14351	normal	LumA
0.769144	0.193903	tumor	LumA
0.316444	0.147912	normal	LumA
0.496362	0.112013	tumor	LumA
0.011051	0.00149517	normal	LumA
0.0044764	0.00101119	tumor	LumA
0.0308892	0.00387741	normal	Basal
0.00876332	0.0039216	tumor	Basal
0.453357	0.0954941	normal	Basal
0.173289	0.0286774	tumor	Basal
0.121514	0.0187309	normal	Basal
0.00729318	0.00157793	tumor	Basal
0.145461	0.0289925	normal	Basal
0.0331714	0.0153597	tumor	Basal
0.326001	0.0627626	normal	Basal
0.128704	0.0251275	tumor	Basal
0.339891	0.0647785	normal	Basal
0.0324564	0.0212395	tumor	Basal
0.0128303	0.00168879	normal	LumA
0.0214194	0.00206243	tumor	LumA
0.00505051	0.000421737	normal	LumA
0.0211799	0.00189067	tumor	LumA
0.184584	0.0173432	normal	LumB
0.000719537	0.000183999	tumor	LumB
0	7.29626e-06	normal	LumB
0.00785745	0.0067191	tumor	LumB
0.0956972	0.0158326	tumor	LumB
0.0295526	0.00302217	tumor	LumB
0.0607314	0.0151136	tumor	LumB
0.0222847	0.00308503	tumor	LumB
		normal	LumB
		tumor	LumB
		normal	LumB
		tumor	LumB
0.162398	0.0177979	normal	LumB
0.681495	0.0993583	tumor	LumB
		normal	LumB
		tumor	LumB
		normal	Basal
		tumor	Basal
		normal	Basal
		tumor	Basal
0.0257378	0.00151979	tumor	Basal
0.00618677	0.000517704	tumor	Basal
		normal	LumA
		tumor	LumA
		tumor	LumA
0.173579	0.01985	tumor	LumA
0.259774	0.0374757	tumor	LumA
0.0789474	0.0170882	normal	LumA
0.262499	0.0382355	tumor	LumA
0.200523	0.0436975	normal	LumA
0.246412	0.0335485	tumor	LumA
0.109091	0.00547049	normal	LumB
0.16384	0.0139431	tumor	LumB
0.0847458	0.0054795	normal	LumB
0.130661	0.0109906	tumor	LumB
0.0714286	0.0061038	normal	Basal
0.00943941	0.00518437	tumor	Basal
0.00116115	0.00013268	tumor	Basal
0	0.000102884	normal	Basal
0.00250229	0.00022387	tumor	Basal

## Sheet: panel_d_GATA3_df
region_cell_fraction_GATA3_annotation_epithelial - GATA3 positive	region_marker_fraction_GATA3	macro_label	subtype
0.0199347	0.00218706	tumor	Basal
0.0357839	0.0036739	tumor	Basal
0.00227273	0.0104209	tumor	Basal
0.147385	0.0362347	tumor	Basal
0.372247	0.0714653	normal	Basal
0.0420014	0.00792599	tumor	Basal
0.368144	0.0651761	normal	Basal
0.025576	0.00649839	tumor	Basal
0.40585	0.0568962	normal	Basal
0.121411	0.014419	tumor	Basal
		normal	Basal
		tumor	Basal
0.37	0.0611999	normal	LumA
0.706352	0.155672	tumor	LumA
0.258252	0.0468571	normal	LumA
0.716451	0.15459	tumor	LumA
0.897246	0.188131	normal	LumA
0.959304	0.290605	tumor	LumA
0.195733	0.040547	normal	LumA
0.730472	0.153862	tumor	LumA
0.919265	0.284608	normal	LumA
0.790498	0.249436	tumor	LumA
0.0185411	0.00403405	normal	LumA
0.00464835	0.00111575	tumor	LumA
0.398958	0.0891433	normal	Basal
0.0323931	0.00599829	tumor	Basal
0.523992	0.134142	normal	Basal
0.022386	0.00424738	tumor	Basal
0.788239	0.200777	normal	Basal
0.27325	0.024757	tumor	Basal
0.511504	0.131006	normal	Basal
0.00476782	0.00575537	tumor	Basal
0.381008	0.0867197	normal	Basal
0.0317993	0.00634543	tumor	Basal
0.79632	0.213527	normal	Basal
0.278058	0.0303014	tumor	Basal
0.221394	0.0484575	normal	LumA
0.581111	0.105546	tumor	LumA
0.126526	0.0265789	normal	LumA
0.567863	0.0998446	tumor	LumA
0.000982154	0.000995423	normal	LumB
0.00747314	0.000647086	tumor	LumB
0.59691	0.172496	normal	LumB
0.754543	0.205285	tumor	LumB
0.661495	0.135362	tumor	LumB
0.947323	0.256106	tumor	LumB
0.653627	0.123741	tumor	LumB
0.932117	0.234767	tumor	LumB
0.0126558	0.0013815	normal	LumB
0.0495345	0.00279802	tumor	LumB
0.0402776	0.0020163	normal	LumB
0.105586	0.00519142	tumor	LumB
		normal	LumB
		tumor	LumB
0.0159791	0.00116172	normal	LumB
0.258373	0.0163161	tumor	LumB
0.0307826	0.00260059	normal	Basal
0.00519971	0.00180952	tumor	Basal
0.00492128	0.000586442	normal	Basal
0	7.71926e-05	tumor	Basal
0.0657116	0.00774955	tumor	Basal
0.127464	0.0142856	tumor	Basal
0.0274699	0.00192703	normal	LumA
0.0804221	0.00655056	tumor	LumA
0.000539897	0.000156116	tumor	LumA
0.592573	0.176609	tumor	LumA
0.732108	0.250702	tumor	LumA
0.368421	0.0882509	normal	LumA
0.724948	0.237041	tumor	LumA
0.720378	0.259171	normal	LumA
0.735612	0.216212	tumor	LumA
0.357576	0.0322496	normal	LumB
0.425594	0.0451302	tumor	LumB
0.5	0.0506159	normal	LumB
0.428302	0.0427843	tumor	LumB
0.928571	0.307639	normal	Basal
0.338148	0.0529172	tumor	Basal
0.0439325	0.00801912	tumor	Basal
0.0222222	0.000502307	normal	Basal
0.0305114	0.00487604	tumor	Basal

## Sheet: panel_d_Her2_df
region_cell_fraction_Her2_annotation_epithelial - Her2 positive	region_marker_fraction_Her2	macro_label	subtype
0.00726674	0.000381622	tumor	Basal
0.00316949	0.000191719	tumor	Basal
0	1.67216e-05	tumor	Basal
0	2.78503e-05	tumor	Basal
0.000156986	8.57335e-06	normal	Basal
0	5.73695e-06	tumor	Basal
0	4.44904e-06	normal	Basal
0.00225532	0.000111706	tumor	Basal
		normal	Basal
		tumor	Basal
		normal	Basal
		tumor	Basal
0	5.87572e-05	normal	LumA
0.00511112	0.000982515	tumor	LumA
0	5.40915e-05	normal	LumA
0.00640749	0.00073775	tumor	LumA
0	7.58044e-05	normal	LumA
0.00168226	0.000105452	tumor	LumA
0	0.000303396	normal	LumA
0.000710661	6.38126e-05	tumor	LumA
0.00250397	0.000745888	normal	LumA
0.00277695	0.000469118	tumor	LumA
		normal	LumA
		tumor	LumA
0.00117284	0.000119853	normal	Basal
0.00546589	0.00125274	tumor	Basal
0	1.54233e-05	normal	Basal
0.000384936	3.72821e-05	tumor	Basal
0	4.25897e-05	normal	Basal
9.82577e-05	1.62012e-05	tumor	Basal
0.00112233	6.499e-05	normal	Basal
0	3.43371e-06	tumor	Basal
0.00395599	0.000485652	normal	Basal
0.000827555	0.000102445	tumor	Basal
0	6.81917e-06	normal	Basal
1.91983e-05	0.00028698	tumor	Basal
0	5.53209e-06	normal	LumA
0.0003486	1.5415e-05	tumor	LumA
0	0	normal	LumA
5.04191e-05	8.60824e-06	tumor	LumA
		normal	LumB
		tumor	LumB
0.0666667	0.008	normal	LumB
0.0105565	0.0040679	tumor	LumB
3.44513e-05	3.92035e-05	tumor	LumB
0.00217353	0.000203813	tumor	LumB
7.49064e-05	1.52713e-05	tumor	LumB
0.000248115	6.90642e-05	tumor	LumB
		normal	LumB
		tumor	LumB
		normal	LumB
		tumor	LumB
		normal	LumB
		tumor	LumB
		normal	LumB
		tumor	LumB
		normal	Basal
		tumor	Basal
		normal	Basal
		tumor	Basal
0.00037674	2.88826e-05	tumor	Basal
0.000281757	1.67545e-05	tumor	Basal
		normal	LumA
		tumor	LumA
		tumor	LumA
0.000792426	7.16969e-05	tumor	LumA
0.000590854	6.35896e-05	tumor	LumA
0	0.000582264	normal	LumA
0.000577548	0.000123132	tumor	LumA
0	0.000131117	normal	LumA
0.000425232	0.000129941	tumor	LumA
		normal	LumB
		tumor	LumB
		normal	LumB
		tumor	LumB
0	0	normal	Basal
0.00143931	9.72571e-05	tumor	Basal
0.00116064	9.62041e-05	tumor	Basal
0	0	normal	Basal
0.000595378	9.38804e-05	tumor	Basal

## Sheet: panel_d_ER_df
region_cell_fraction_ER_annotation_epithelial - ER positive	region_marker_fraction_ER	macro_label	subtype
0.0210367	0.00259085	tumor	Basal
0.0149196	0.00115163	tumor	Basal
0	0.00089663	tumor	Basal
0.0136695	0.000993475	tumor	Basal
0.30384	0.0551857	normal	Basal
0.0153676	0.00195486	tumor	Basal
0.29272	0.0425172	normal	Basal
0.0286207	0.00459192	tumor	Basal
0.35272	0.0625484	normal	Basal
0.0100805	0.00139306	tumor	Basal
		normal	Basal
		tumor	Basal
0.175758	0.0287293	normal	LumA
0.534456	0.10259	tumor	LumA
0.0294006	0.00421281	normal	LumA
0.329099	0.0444911	tumor	LumA
0.0480627	0.0058917	normal	LumA
0.510791	0.0792382	tumor	LumA
0.0865036	0.0183332	normal	LumA
0.353141	0.0520164	tumor	LumA
0.0585789	0.0269435	normal	LumA
0.33864	0.0568999	tumor	LumA
0.144394	0.019317	normal	LumA
0.584889	0.0563261	tumor	LumA
0.336191	0.0816584	normal	Basal
0.0218495	0.00696347	tumor	Basal
0.426184	0.0961186	normal	Basal
0.0169454	0.00238362	tumor	Basal
0.343449	0.0614051	normal	Basal
0.0120492	0.00138	tumor	Basal
0.318722	0.060995	normal	Basal
0.0354465	0.00555621	tumor	Basal
0.369359	0.0714704	normal	Basal
0.0159073	0.00279831	tumor	Basal
0.484858	0.106161	normal	Basal
0.0091648	0.00418562	tumor	Basal
0.193961	0.0308545	normal	LumA
0.533681	0.08629	tumor	LumA
0.180429	0.0215018	normal	LumA
0.512723	0.0807323	tumor	LumA
0.0466479	0.00631016	normal	LumB
0.0411336	0.00462362	tumor	LumB
0.363924	0.103115	normal	LumB
0.258176	0.0555302	tumor	LumB
0.0569119	0.00784359	tumor	LumB
0.130831	0.0167384	tumor	LumB
0.0529384	0.00755631	tumor	LumB
0.0981494	0.0116977	tumor	LumB
		normal	LumB
		tumor	LumB
		normal	LumB
		tumor	LumB
0.366593	0.0385124	normal	LumB
0.774882	0.108806	tumor	LumB
		normal	LumB
		tumor	LumB
		normal	Basal
		tumor	Basal
		normal	Basal
		tumor	Basal
0.0260326	0.00336057	tumor	Basal
0.0112776	0.00149441	tumor	Basal
		normal	LumA
		tumor	LumA
		tumor	LumA
0.118494	0.0129666	tumor	LumA
0.26244	0.032772	tumor	LumA
0.368421	0.0748842	normal	LumA
0.346602	0.0419225	tumor	LumA
0.322014	0.0375655	normal	LumA
0.265065	0.0270959	tumor	LumA
0.381818	0.0257302	normal	LumB
0.463554	0.0371365	tumor	LumB
0.355932	0.022917	normal	LumB
0.423068	0.0319835	tumor	LumB
0.785714	0.217617	normal	Basal
0.00571652	0.0026441	tumor	Basal
0.0121668	0.00255884	tumor	Basal
0.0111111	0.00201542	normal	Basal
0.00815326	0.000899418	tumor	Basal

## Sheet: panel_d_cKit_df
region_cell_fraction_cKit_annotation_epithelial - cKit positive	region_marker_fraction_cKit	macro_label	subtype
0.0489741	0.00681949	tumor	Basal
0.0174535	0.00343136	tumor	Basal
0.0030303	0.000296548	tumor	Basal
0.0150033	0.00259085	tumor	Basal
0.0528595	0.0115411	normal	Basal
0.23303	0.104665	tumor	Basal
0.0396897	0.00621114	normal	Basal
0.365315	0.135479	tumor	Basal
0.327896	0.0457481	normal	Basal
0.609974	0.0770573	tumor	Basal
		normal	Basal
		tumor	Basal
0.402841	0.0815418	normal	LumA
0.147546	0.0221327	tumor	LumA
0.451393	0.0905294	normal	LumA
0.0341601	0.00926328	tumor	LumA
0.460239	0.082574	normal	LumA
0.00747465	0.00105626	tumor	LumA
0.290625	0.077377	normal	LumA
0.0248116	0.0055495	tumor	LumA
0.394486	0.0887204	normal	LumA
0.0297137	0.00711501	tumor	LumA
		normal	LumA
		tumor	LumA
0.420642	0.109872	normal	Basal
0.719012	0.206711	tumor	Basal
0.144517	0.0268881	normal	Basal
0.477722	0.096075	tumor	Basal
0.206682	0.0718263	normal	Basal
0.482585	0.0983125	tumor	Basal
0.0346926	0.00678641	normal	Basal
0.121045	0.0346669	tumor	Basal
0.105279	0.0157648	normal	Basal
0.485736	0.0963001	tumor	Basal
0.110014	0.0146759	normal	Basal
0.580741	0.11113	tumor	Basal
0.0707203	0.00542148	normal	LumA
0.0273564	0.00333509	tumor	LumA
0.0848553	0.00769596	normal	LumA
0.0217266	0.00295529	tumor	LumA
0.629183	0.155642	normal	LumB
0.0348535	0.00771095	tumor	LumB
0.0612178	0.0141884	normal	LumB
0.214034	0.0344712	tumor	LumB
0.03306	0.00453418	tumor	LumB
0.0179552	0.0031701	tumor	LumB
0.02051	0.00267744	tumor	LumB
0.0219505	0.00296334	tumor	LumB
		normal	LumB
		tumor	LumB
		normal	LumB
		tumor	LumB
0.591276	0.0878723	normal	LumB
0.0686853	0.00564445	tumor	LumB
		normal	LumB
		tumor	LumB
0.000282326	0.000191753	normal	Basal
0.000643501	0.000202859	tumor	Basal
0.000497287	0.000173704	normal	Basal
0	9.74533e-05	tumor	Basal
0.0331682	0.00389831	tumor	Basal
0.00659975	0.00161288	tumor	Basal
0	3.17369e-06	normal	LumA
2.71033e-05	9.43878e-06	tumor	LumA
0	2.9611e-06	tumor	LumA
0.0137937	0.00130356	tumor	LumA
0.180367	0.0288332	tumor	LumA
0.0263158	0.00435432	normal	LumA
0.0862497	0.0107698	tumor	LumA
0.00833333	0.00172966	normal	LumA
0.110339	0.0133149	tumor	LumA
0	3.03541e-05	normal	LumB
0.00378942	0.000520274	tumor	LumB
0.00847458	0.000443325	normal	LumB
0.00625619	0.000679663	tumor	LumB
0.0714286	0.0139985	normal	Basal
0.294118	0.0739507	tumor	Basal
0.219093	0.0419149	tumor	Basal
0	0.00077855	normal	Basal
0.187571	0.029549	tumor	Basal

## Sheet: panel_d_CK14_df
region_cell_fraction_CK14_annotation_epithelial - CK14 positive	region_marker_fraction_CK14	macro_label	subtype
0.011236181910989873	0.00221162	tumor	Basal
0.0103698	0.00206549	tumor	Basal
0.012121212121212121	0.00013821	tumor	Basal
0.0130463	0.00216807	tumor	Basal
0.9894874365597908	0.38995992440405114	normal	Basal
0.9185619942077018	0.41690910309832596	tumor	Basal
0.9730213171731249	0.3351010566213012	normal	Basal
0.9931771903089732	0.5550938717414827	tumor	Basal
0.9563785580306177	0.30420421255688895	normal	Basal
0.9642589951766426	0.3557377097399535	tumor	Basal
		normal	Basal
		tumor	Basal
0.6919754772780894	0.21468471214976012	normal	LumA
0.028142070145399625	0.00940963	tumor	LumA
0.4379006488611295	0.11079893474311872	normal	LumA
0.0392377	0.012746615139271587	tumor	LumA
0.7356251601348593	0.18890221403135782	normal	LumA
0.035442952676453046	0.0097118	tumor	LumA
0.38383000416752755	0.14928662250525476	normal	LumA
0.040327957513148126	0.0124359	tumor	LumA
0.5654443200376383	0.21383178709115985	normal	LumA
0.0894827	0.024032799866255155	tumor	LumA
0.8573469804369083	0.33644102844667895	normal	LumA
0.0776762	0.016601259892626265	tumor	LumA
		normal	Basal
		tumor	Basal
0.8288390978511345	0.23527683313523534	normal	Basal
0.30447006923284875	0.0597769	tumor	Basal
0.8441432650278007	0.32143587225153186	normal	Basal
0.22229256325125726	0.052317713269745734	tumor	Basal
0.6653950973998687	0.15038636186260446	normal	Basal
0.0850713	0.024630752076131152	tumor	Basal
0.7578958934538715	0.1939507188295315	normal	Basal
0.28717930592342644	0.0563154	tumor	Basal
0.9657967354468945	0.3464008871415798	normal	Basal
0.2758341718304371	0.0692639	tumor	Basal
0.8901413636015085	0.26279927030439737	normal	LumA
0.7919658060398309	0.17905870721639558	tumor	LumA
0.7581895206895207	0.2813647305645941	normal	LumA
0.7588789335147799	0.1602925460260412	tumor	LumA
0.4381640033098628	0.0621592	normal	LumB
0.46813691356113046	0.0812773	tumor	LumB
0.8974854372444735	0.36446000281652163	normal	LumB
0.039539748840796016	0.020366529317944082	tumor	LumB
0.016196931273383015	0.00281227	tumor	LumB
0.0185983	0.00358119	tumor	LumB
0.020235716915910775	0.00202044	tumor	LumB
0.017633758947219094	0.00373754	tumor	LumB
0.8283359908661686	0.2501387640832148	normal	LumB
0.027461728114311013	0.00353332	tumor	LumB
0.7778775392369965	0.21893456475545386	normal	LumB
0.0814271	0.013539814319378961	tumor	LumB
0.9350371216274201	0.3440442773607861	normal	LumB
0.0308942	0.00808089	tumor	LumB
0.9115024864341307	0.3690267698931162	normal	LumB
0.040000765378326406	0.010284717201804395	tumor	LumB
0.665571	0.12009383042810418	normal	Basal
0.5117823946831177	0.0785903	tumor	Basal
0.7716484802596325	0.14459077682882227	normal	Basal
0.6289392630872179	0.0854873	tumor	Basal
0.8717350678923139	0.17855332137675345	tumor	Basal
0.8342867036188404	0.16166628945890824	tumor	Basal
0.868991	0.14834488762106085	normal	LumA
0.11794760413063016	0.0190814	tumor	LumA
0.042434586204212844	0.00715345	tumor	LumA
0.0364016	0.00633444	tumor	LumA
0.048279414886975035	0.011443965161520131	tumor	LumA
0.7368421052631579	0.1851092377408167	normal	LumA
0.0536711	0.012533503719564186	tumor	LumA
0.6779689608636977	0.24388723152532554	normal	LumA
0.0521952	0.010824655438068575	tumor	LumA
0.4	0.0908769	normal	LumB
0.028089803641869273	0.00774697	tumor	LumB
0.3559322033898305	0.1119425923298813	normal	LumB
0.019339014008245704	0.00588087	tumor	LumB
		normal	Basal
		tumor	Basal
0.5922970357786187	0.14027393791102638	tumor	Basal
0.31111111111111106	0.0412571	normal	Basal
0.5278345936710052	0.13938231300510173	tumor	Basal

## Sheet: panel_d_CK19_df
region_cell_fraction_CK19_annotation_epithelial - CK19 positive	region_marker_fraction_CK19	macro_label	subtype
0.801804	0.12071529430325999	tumor	Basal
0.8379281611751769	0.12945402971342773	tumor	Basal
0.8790797586252131	0.16476394224000634	tumor	Basal
0.8827649229989168	0.15910406299831048	tumor	Basal
		normal	Basal
		tumor	Basal
		normal	Basal
		tumor	Basal
		normal	Basal
		tumor	Basal
		normal	Basal
		tumor	Basal
0.9067909453872509	0.3238037464212502	normal	LumA
0.9628238964784746	0.40013563217654174	tumor	LumA
0.9559043729256214	0.29885183837376844	normal	LumA
0.9208996873027537	0.34143658801559046	tumor	LumA
0.9420812729336135	0.2799279604401835	normal	LumA
0.9797429146333239	0.3842088361099647	tumor	LumA
0.8102108604963965	0.25542225723954454	normal	LumA
0.9430441167136295	0.35448974130078775	tumor	LumA
0.9034790224399367	0.2964075202783233	normal	LumA
0.8523986850270786	0.31425387568650764	tumor	LumA
0.6955624201644458	0.1745616055294502	normal	LumA
0.8923183351239783	0.14826537416147376	tumor	LumA
0.7884158588163116	0.29030147461332806	normal	Basal
0.8562058300707185	0.22361676846326972	tumor	Basal
0.788725	0.2548425262155164	normal	Basal
0.7995438713043831	0.155834	tumor	Basal
0.7199227244800691	0.2354963495028164	normal	Basal
0.6574621884453917	0.10377230583678715	tumor	Basal
0.2633797677920176	0.0719521	normal	Basal
0.2202996672939412	0.0326535	tumor	Basal
0.7203448791396068	0.2016022999468785	normal	Basal
0.7939701428281665	0.14254820701228346	tumor	Basal
0.36221999140292305	0.11225526073495594	normal	Basal
0.7089485106566161	0.12611672410301575	tumor	Basal
		normal	LumA
		tumor	LumA
		normal	LumA
		tumor	LumA
0.8456061131655284	0.2892391793115547	normal	LumB
0.7693092588943247	0.16776317380223996	tumor	LumB
0.8241506566807772	0.3112829229362588	normal	LumB
0.9035126060464749	0.3436923012160982	tumor	LumB
0.8555123034007233	0.2665467384797125	tumor	LumB
0.9438892250973451	0.30736	tumor	LumB
0.8686074544809852	0.26566412272607615	tumor	LumB
0.9244138444809945	0.29505110551607555	tumor	LumB
		normal	LumB
		tumor	LumB
		normal	LumB
		tumor	LumB
		normal	LumB
		tumor	LumB
		normal	LumB
		tumor	LumB
		normal	Basal
		tumor	Basal
		normal	Basal
		tumor	Basal
		tumor	Basal
		tumor	Basal
		normal	LumA
		tumor	LumA
		tumor	LumA
0.776682	0.26675	tumor	LumA
0.9811804455469728	0.4125997811137795	tumor	LumA
0.868421	0.2359940254677096	normal	LumA
0.9480205849869212	0.37551163567525064	tumor	LumA
0.8570512820512821	0.3757808608582927	normal	LumA
0.9404792111128429	0.3604480254555055	tumor	LumA
		normal	LumB
		tumor	LumB
		normal	LumB
		tumor	LumB
0.9285714285714286	0.4091739766081871	normal	Basal
0.7011300642431011	0.23243895943825607	tumor	Basal
		tumor	Basal
		normal	Basal
		tumor	Basal
