# Supplementary material for: Differential chromatin accessibility and transcriptional dynamics define breast cancer subtypes and their lineages
Source: Nat Cancer. 2024 Oct 30;5(11):1713–36. doi: 10.1038/s43018-024-00773-6 (PMC11584403; doi:10.1038/s43018-024-00773-6)
Supplement: Supplementary file 5 — Average nFeature RNA and number of cells by sample for each study in the comparison. [file 43018_2024_773_MOESM5_ESM.txt]

Sample	mean_Genes_percell	number_cells	study
HT062B1_S1PA	2583.910301	3757	Single-cell HTAN BRCA
HT062B1_S1PB	3338.395131	1068	Single-cell HTAN BRCA
HT062B1_S1R1	2712.014512	3721	Single-cell HTAN BRCA
HT065B1_S1H1	2325.759541	4533	Single-cell HTAN BRCA
HT065B1_S1H7	2459.790563	7439	Single-cell HTAN BRCA
HT067B1_S1H2	1989.578876	7404	Single-cell HTAN BRCA
HT067B1_S1H5	2246.430899	3437	Single-cell HTAN BRCA
HT068B1_S1H1	2291.641978	3902	Single-cell HTAN BRCA
HT068B1_S1H2	2346.503546	987	Single-cell HTAN BRCA
HT077B1_S1H1	2241.490448	3350	Single-cell HTAN BRCA
HT077B1_S1H3	2265.54131	4321	Single-cell HTAN BRCA
HT077B1_S1H7	1467.145236	10390	Single-cell HTAN BRCA
HT084B1_S1H8	1786.796902	1743	Single-cell HTAN BRCA
HT088B1_S1H1	1804.209665	1283	Single-cell HTAN BRCA
HT088B1_S1H4	2211.663774	1383	Single-cell HTAN BRCA
HT103B1_S1H4	3451.561263	4497	Single-cell HTAN BRCA
HT103B1_S1H7	3060.031491	1556	Single-cell HTAN BRCA
HT105B1_N1K1	3061.574413	2728	Single-cell HTAN BRCA
HT105B1_S1H1	2274.793269	1456	Single-cell HTAN BRCA
HT105B1_S1H3	2090.819299	1627	Single-cell HTAN BRCA
HT110B1_N1K1	2795.723469	980	Single-cell HTAN BRCA
HT110B1_S1H1	2459.713889	360	Single-cell HTAN BRCA
HT110B1_S1H4	3209.023188	345	Single-cell HTAN BRCA
HT154B1_S1H1	3160.496073	4074	Single-cell HTAN BRCA
HT154B1_S1H3	3230.156901	2594	Single-cell HTAN BRCA
HT154B1_S1H5	2791.080964	1618	Single-cell HTAN BRCA
HT163B1_S1H2	2842.399646	7902	Single-cell HTAN BRCA
HT163B1_S1H6	2593.473571	13470	Single-cell HTAN BRCA
HT171B1_S1H1	1955.626634	20808	Single-cell HTAN BRCA
HT171B1_S1H8	2446.711999	11868	Single-cell HTAN BRCA
HT265B1_S1H1	4719.39726	4234	Single-cell HTAN BRCA
HT027B1_S1R1	2435.497133	9068	Single-nuclei HTAN BRCA
HT029B1_S1PC	2020.629242	19390	Single-nuclei HTAN BRCA
HT035B1_S1PA	2113.421017	8793	Single-nuclei HTAN BRCA
HT036B1_S1PE	2367.589673	6914	Single-nuclei HTAN BRCA
HT036B1_S2PG	1370.046325	1619	Single-nuclei HTAN BRCA
HT065B1_S1H1	3474.668358	7885	Single-nuclei HTAN BRCA
HT088B1_S1H1	1975.782203	13081	Single-nuclei HTAN BRCA
HT110B1_M1	2004.234172	1311	Single-nuclei HTAN BRCA
HT110B1_S1H4	2006.690111	11417	Single-nuclei HTAN BRCA
HT128B1_S1H3	4207.741242	4282	Single-nuclei HTAN BRCA
HT128B1_S1H4	1153.016264	2029	Single-nuclei HTAN BRCA
HT137B1_S1H7	2318.358189	15905	Single-nuclei HTAN BRCA
HT141B1_S1H1	4013.440588	3198	Single-nuclei HTAN BRCA
HT163B1_S1H6	3012.867279	14361	Single-nuclei HTAN BRCA
HT206B1_S1H4	1698.04215	10439	Single-nuclei HTAN BRCA
HT214B1_S1H2	1292.349112	338	Single-nuclei HTAN BRCA
HT217B1_S1H1	1131.292013	1565	Single-nuclei HTAN BRCA
HT235B1_S1H1	1567.089271	5937	Single-nuclei HTAN BRCA
HT243B1_S1H4	1752.260373	5784	Single-nuclei HTAN BRCA
HT262B1_S1H3	2182.404815	3572	Single-nuclei HTAN BRCA
HT263B1_S1H1	1632.84442	4480	Single-nuclei HTAN BRCA
HT271B1_S1H3	1459.399414	8192	Single-nuclei HTAN BRCA
HT297B1_S1H1	2474.745614	3420	Single-nuclei HTAN BRCA
HT305B1_S1H1	2199.777409	9951	Single-nuclei HTAN BRCA
HT308B1_S1V1	1944.446278	8060	Single-nuclei HTAN BRCA
HT323B1_S1H1	1868.165265	6420	Single-nuclei HTAN BRCA
HT339B1_S1H3	1922.987309	4255	Single-nuclei HTAN BRCA
HT365B1_S1H1	1807.493712	6998	Single-nuclei HTAN BRCA
HT374B1_S1H3	1380.968415	3546	Single-nuclei HTAN BRCA
HT384B1_M1	2708.253265	2910	Single-nuclei HTAN BRCA
CID3586	994.1865319	6133	Wu et al.(2021)
CID3838	3080.854149	2338	Wu et al.(2021)
CID3921	1890.901662	2888	Wu et al.(2021)
CID3941	1174.662295	610	Wu et al.(2021)
CID3946	705.6611842	608	Wu et al.(2021)
CID3948	885.1296044	2199	Wu et al.(2021)
CID3963	1319.842751	3504	Wu et al.(2021)
CID4040	2234.617909	2468	Wu et al.(2021)
CID4066	1522.165252	5301	Wu et al.(2021)
CID4067	1439.671046	3730	Wu et al.(2021)
CID4290A	1805.255581	5689	Wu et al.(2021)
CID4398	667.6724299	4280	Wu et al.(2021)
CID44041	1257.632049	2128	Wu et al.(2021)
CID4461	793.5301455	481	Wu et al.(2021)
CID4463	2201.994648	1121	Wu et al.(2021)
CID4465	665.1217228	1068	Wu et al.(2021)
CID4471	2099.634175	8597	Wu et al.(2021)
CID4495	1626.145389	7731	Wu et al.(2021)
CID44971	1801.913093	7974	Wu et al.(2021)
CID44991	2074.504032	6573	Wu et al.(2021)
CID4513	2291.694677	5617	Wu et al.(2021)
CID4515	2582.76756	4143	Wu et al.(2021)
CID45171	1616.915233	2442	Wu et al.(2021)
CID4523	2247.773939	1650	Wu et al.(2021)
CID4530N	2709.090143	4393	Wu et al.(2021)
CID4535	2738.944679	3796	Wu et al.(2021)
