# Supplementary material for: Differential chromatin accessibility and transcriptional dynamics define breast cancer subtypes and their lineages
Source: Nat Cancer. 2024 Oct 30;5(11):1713–36. doi: 10.1038/s43018-024-00773-6 (PMC11584403; doi:10.1038/s43018-024-00773-6)
Supplement: Supplementary file 6 — Proportion of cell types by sample for indicated T cells. [file 43018_2024_773_MOESM6_ESM.txt]

Var1	Var2	value	Treatment	Subtype
CD4_Memory	HT027B1	21.7391304347826	Naive	Luminal
CD8_Effector_Memory	HT027B1	16.5217391304348	Naive	Luminal
Treg	HT027B1	4.34782608695652	Naive	Luminal
Mixed_T	HT027B1	31.304347826087	Naive	Luminal
CD8_1	HT027B1	8.69565217391304	Naive	Luminal
NK	HT027B1	7.82608695652174	Naive	Luminal
CD4_Tfh	HT027B1	1.73913043478261	Naive	Luminal
CD4_1	HT027B1	2.60869565217391	Naive	Luminal
Proliferating_T	HT027B1	3.47826086956522	Naive	Luminal
Exhausted_CD8	HT027B1	1.73913043478261	Naive	Luminal
Pre-exhausted_T_IFN_responding	HT027B1	0	Naive	Luminal
CD4_Memory	HT029B1	16.1906784159677	Naive	Basal
CD8_Effector_Memory	HT029B1	18.675018579467	Naive	Basal
Treg	HT029B1	18.3246629153838	Naive	Basal
Mixed_T	HT029B1	15.9252574583289	Naive	Basal
CD8_1	HT029B1	9.11986410446969	Naive	Basal
NK	HT029B1	5.46767172735959	Naive	Basal
CD4_Tfh	HT029B1	7.16636585624801	Naive	Basal
CD4_1	HT029B1	4.12995010085996	Naive	Basal
Proliferating_T	HT029B1	2.96209788724918	Naive	Basal
Exhausted_CD8	HT029B1	1.70931096719397	Naive	Basal
Pre-exhausted_T_IFN_responding	HT029B1	0.329121987472131	Naive	Basal
CD4_Memory	HT035B1	15.7746478873239	Naive	Basal
CD8_Effector_Memory	HT035B1	15.2816901408451	Naive	Basal
Treg	HT035B1	10.9859154929577	Naive	Basal
Mixed_T	HT035B1	27.6760563380282	Naive	Basal
CD8_1	HT035B1	7.04225352112676	Naive	Basal
NK	HT035B1	5.35211267605634	Naive	Basal
CD4_Tfh	HT035B1	5.98591549295775	Naive	Basal
CD4_1	HT035B1	5.98591549295775	Naive	Basal
Proliferating_T	HT035B1	3.66197183098592	Naive	Basal
Exhausted_CD8	HT035B1	1.97183098591549	Naive	Basal
Pre-exhausted_T_IFN_responding	HT035B1	0.28169014084507	Naive	Basal
CD4_Memory	HT036B1	9.18918918918919	Chemo	Basal
CD8_Effector_Memory	HT036B1	10.2702702702703	Chemo	Basal
Treg	HT036B1	12.4324324324324	Chemo	Basal
Mixed_T	HT036B1	43.7837837837838	Chemo	Basal
CD8_1	HT036B1	1.62162162162162	Chemo	Basal
NK	HT036B1	5.40540540540541	Chemo	Basal
CD4_Tfh	HT036B1	3.24324324324324	Chemo	Basal
CD4_1	HT036B1	1.08108108108108	Chemo	Basal
Proliferating_T	HT036B1	11.3513513513514	Chemo	Basal
Exhausted_CD8	HT036B1	1.62162162162162	Chemo	Basal
Pre-exhausted_T_IFN_responding	HT036B1	0	Chemo	Basal
CD4_Memory	HT065B1	18.7596899224806	Naive	Luminal
CD8_Effector_Memory	HT065B1	12.8682170542636	Naive	Luminal
Treg	HT065B1	20.9302325581395	Naive	Luminal
Mixed_T	HT065B1	17.0542635658915	Naive	Luminal
CD8_1	HT065B1	4.34108527131783	Naive	Luminal
NK	HT065B1	6.97674418604651	Naive	Luminal
CD4_Tfh	HT065B1	9.61240310077519	Naive	Luminal
CD4_1	HT065B1	5.27131782945736	Naive	Luminal
Proliferating_T	HT065B1	3.41085271317829	Naive	Luminal
Exhausted_CD8	HT065B1	0.775193798449612	Naive	Luminal
Pre-exhausted_T_IFN_responding	HT065B1	0	Naive	Luminal
CD4_Memory	HT088B1	16.4383561643836	Naive	Luminal
CD8_Effector_Memory	HT088B1	12.3287671232877	Naive	Luminal
Treg	HT088B1	18.4931506849315	Naive	Luminal
Mixed_T	HT088B1	34.2465753424658	Naive	Luminal
CD8_1	HT088B1	0.684931506849315	Naive	Luminal
NK	HT088B1	4.79452054794521	Naive	Luminal
CD4_Tfh	HT088B1	3.42465753424658	Naive	Luminal
CD4_1	HT088B1	6.84931506849315	Naive	Luminal
Proliferating_T	HT088B1	2.73972602739726	Naive	Luminal
Exhausted_CD8	HT088B1	0	Naive	Luminal
Pre-exhausted_T_IFN_responding	HT088B1	0	Naive	Luminal
CD4_Memory	HT110B1	16.5841584158416	Naive	Normal
CD8_Effector_Memory	HT110B1	18.0693069306931	Naive	Normal
Treg	HT110B1	11.3861386138614	Naive	Normal
Mixed_T	HT110B1	25.4950495049505	Naive	Normal
CD8_1	HT110B1	6.18811881188119	Naive	Normal
NK	HT110B1	6.93069306930693	Naive	Normal
CD4_Tfh	HT110B1	2.22772277227723	Naive	Normal
CD4_1	HT110B1	9.40594059405941	Naive	Normal
Proliferating_T	HT110B1	2.22772277227723	Naive	Normal
Exhausted_CD8	HT110B1	1.23762376237624	Naive	Normal
Pre-exhausted_T_IFN_responding	HT110B1	0.247524752475248	Naive	Normal
CD4_Memory	HT128B1	21.9251336898396	Naive	Luminal
CD8_Effector_Memory	HT128B1	25	Naive	Luminal
Treg	HT128B1	6.14973262032086	Naive	Luminal
Mixed_T	HT128B1	25.5347593582888	Naive	Luminal
CD8_1	HT128B1	6.55080213903743	Naive	Luminal
NK	HT128B1	4.41176470588235	Naive	Luminal
CD4_Tfh	HT128B1	1.7379679144385	Naive	Luminal
CD4_1	HT128B1	6.41711229946524	Naive	Luminal
Proliferating_T	HT128B1	1.7379679144385	Naive	Luminal
Exhausted_CD8	HT128B1	0.53475935828877	Naive	Luminal
Pre-exhausted_T_IFN_responding	HT128B1	0	Naive	Luminal
CD4_Memory	HT137B1	22.5316455696203	Naive	Luminal
CD8_Effector_Memory	HT137B1	14.9367088607595	Naive	Luminal
Treg	HT137B1	5.94936708860759	Naive	Luminal
Mixed_T	HT137B1	32.0253164556962	Naive	Luminal
CD8_1	HT137B1	8.9873417721519	Naive	Luminal
NK	HT137B1	4.93670886075949	Naive	Luminal
CD4_Tfh	HT137B1	2.78481012658228	Naive	Luminal
CD4_1	HT137B1	5.31645569620253	Naive	Luminal
Proliferating_T	HT137B1	1.39240506329114	Naive	Luminal
Exhausted_CD8	HT137B1	0.759493670886076	Naive	Luminal
Pre-exhausted_T_IFN_responding	HT137B1	0.379746835443038	Naive	Luminal
CD4_Memory	HT141B1	19.327731092437	Chemo	Basal
CD8_Effector_Memory	HT141B1	11.7647058823529	Chemo	Basal
Treg	HT141B1	4.20168067226891	Chemo	Basal
Mixed_T	HT141B1	36.9747899159664	Chemo	Basal
CD8_1	HT141B1	5.04201680672269	Chemo	Basal
NK	HT141B1	8.40336134453782	Chemo	Basal
CD4_Tfh	HT141B1	0.840336134453782	Chemo	Basal
CD4_1	HT141B1	6.72268907563025	Chemo	Basal
Proliferating_T	HT141B1	5.88235294117647	Chemo	Basal
Exhausted_CD8	HT141B1	0.840336134453782	Chemo	Basal
Pre-exhausted_T_IFN_responding	HT141B1	0	Chemo	Basal
CD4_Memory	HT163B1	18.4357541899441	Naive	Luminal
CD8_Effector_Memory	HT163B1	13.9664804469274	Naive	Luminal
Treg	HT163B1	6.14525139664804	Naive	Luminal
Mixed_T	HT163B1	33.5195530726257	Naive	Luminal
CD8_1	HT163B1	7.82122905027933	Naive	Luminal
NK	HT163B1	11.1731843575419	Naive	Luminal
CD4_Tfh	HT163B1	1.11731843575419	Naive	Luminal
CD4_1	HT163B1	4.46927374301676	Naive	Luminal
Proliferating_T	HT163B1	3.35195530726257	Naive	Luminal
Exhausted_CD8	HT163B1	0	Naive	Luminal
Pre-exhausted_T_IFN_responding	HT163B1	0	Naive	Luminal
CD4_Memory	HT206B1	23.1001076426265	Other	Basal
CD8_Effector_Memory	HT206B1	18.2992465016146	Other	Basal
Treg	HT206B1	14.0796555435953	Other	Basal
Mixed_T	HT206B1	16.8568353067815	Other	Basal
CD8_1	HT206B1	8.52529601722282	Other	Basal
NK	HT206B1	7.16899892357374	Other	Basal
CD4_Tfh	HT206B1	5.16684607104413	Other	Basal
CD4_1	HT206B1	3.76749192680301	Other	Basal
Proliferating_T	HT206B1	1.48546824542519	Other	Basal
Exhausted_CD8	HT206B1	0.818083961248654	Other	Basal
Pre-exhausted_T_IFN_responding	HT206B1	0.731969860064586	Other	Basal
CD4_Memory	HT235B1	25.2032520325203	Hormone	Luminal
CD8_Effector_Memory	HT235B1	16.260162601626	Hormone	Luminal
Treg	HT235B1	6.50406504065041	Hormone	Luminal
Mixed_T	HT235B1	18.6991869918699	Hormone	Luminal
CD8_1	HT235B1	5.69105691056911	Hormone	Luminal
NK	HT235B1	8.94308943089431	Hormone	Luminal
CD4_Tfh	HT235B1	4.8780487804878	Hormone	Luminal
CD4_1	HT235B1	8.13008130081301	Hormone	Luminal
Proliferating_T	HT235B1	1.6260162601626	Hormone	Luminal
Exhausted_CD8	HT235B1	4.0650406504065	Hormone	Luminal
Pre-exhausted_T_IFN_responding	HT235B1	0	Hormone	Luminal
CD4_Memory	HT243B1	16.9354838709677	Naive	Luminal
CD8_Effector_Memory	HT243B1	15.8602150537634	Naive	Luminal
Treg	HT243B1	11.8279569892473	Naive	Luminal
Mixed_T	HT243B1	27.9569892473118	Naive	Luminal
CD8_1	HT243B1	6.18279569892473	Naive	Luminal
NK	HT243B1	10.752688172043	Naive	Luminal
CD4_Tfh	HT243B1	1.34408602150538	Naive	Luminal
CD4_1	HT243B1	5.10752688172043	Naive	Luminal
Proliferating_T	HT243B1	3.76344086021505	Naive	Luminal
Exhausted_CD8	HT243B1	0.268817204301075	Naive	Luminal
Pre-exhausted_T_IFN_responding	HT243B1	0	Naive	Luminal
CD4_Memory	HT262B1	25.5172413793103	Naive	Luminal
CD8_Effector_Memory	HT262B1	13.1034482758621	Naive	Luminal
Treg	HT262B1	11.0344827586207	Naive	Luminal
Mixed_T	HT262B1	29.6551724137931	Naive	Luminal
CD8_1	HT262B1	4.82758620689655	Naive	Luminal
NK	HT262B1	7.58620689655172	Naive	Luminal
CD4_Tfh	HT262B1	2.06896551724138	Naive	Luminal
CD4_1	HT262B1	2.75862068965517	Naive	Luminal
Proliferating_T	HT262B1	3.44827586206897	Naive	Luminal
Exhausted_CD8	HT262B1	0	Naive	Luminal
Pre-exhausted_T_IFN_responding	HT262B1	0	Naive	Luminal
CD4_Memory	HT263B1	28.5714285714286	Naive	Luminal
CD8_Effector_Memory	HT263B1	16.3265306122449	Naive	Luminal
Treg	HT263B1	4.08163265306122	Naive	Luminal
Mixed_T	HT263B1	32.6530612244898	Naive	Luminal
CD8_1	HT263B1	2.04081632653061	Naive	Luminal
NK	HT263B1	12.2448979591837	Naive	Luminal
CD4_Tfh	HT263B1	0	Naive	Luminal
CD4_1	HT263B1	2.04081632653061	Naive	Luminal
Proliferating_T	HT263B1	2.04081632653061	Naive	Luminal
Exhausted_CD8	HT263B1	0	Naive	Luminal
Pre-exhausted_T_IFN_responding	HT263B1	0	Naive	Luminal
CD4_Memory	HT271B1	12.6760563380282	Chemo	Basal
CD8_Effector_Memory	HT271B1	5.63380281690141	Chemo	Basal
Treg	HT271B1	8.45070422535211	Chemo	Basal
Mixed_T	HT271B1	45.0704225352113	Chemo	Basal
CD8_1	HT271B1	0.704225352112676	Chemo	Basal
NK	HT271B1	11.9718309859155	Chemo	Basal
CD4_Tfh	HT271B1	4.92957746478873	Chemo	Basal
CD4_1	HT271B1	2.11267605633803	Chemo	Basal
Proliferating_T	HT271B1	7.74647887323944	Chemo	Basal
Exhausted_CD8	HT271B1	0.704225352112676	Chemo	Basal
Pre-exhausted_T_IFN_responding	HT271B1	0	Chemo	Basal
CD4_Memory	HT297B1	16.4835164835165	Naive	Luminal
CD8_Effector_Memory	HT297B1	15.3846153846154	Naive	Luminal
Treg	HT297B1	14.2857142857143	Naive	Luminal
Mixed_T	HT297B1	34.0659340659341	Naive	Luminal
CD8_1	HT297B1	5.49450549450549	Naive	Luminal
NK	HT297B1	7.69230769230769	Naive	Luminal
CD4_Tfh	HT297B1	1.0989010989011	Naive	Luminal
CD4_1	HT297B1	2.1978021978022	Naive	Luminal
Proliferating_T	HT297B1	3.2967032967033	Naive	Luminal
Exhausted_CD8	HT297B1	0	Naive	Luminal
Pre-exhausted_T_IFN_responding	HT297B1	0	Naive	Luminal
CD4_Memory	HT305B1	8.33333333333333	None	Luminal
CD8_Effector_Memory	HT305B1	6.25	None	Luminal
Treg	HT305B1	10.4166666666667	None	Luminal
Mixed_T	HT305B1	46.875	None	Luminal
CD8_1	HT305B1	3.125	None	Luminal
NK	HT305B1	7.29166666666667	None	Luminal
CD4_Tfh	HT305B1	3.125	None	Luminal
CD4_1	HT305B1	2.08333333333333	None	Luminal
Proliferating_T	HT305B1	12.5	None	Luminal
Exhausted_CD8	HT305B1	0	None	Luminal
Pre-exhausted_T_IFN_responding	HT305B1	0	None	Luminal
CD4_Memory	HT308B1	18.1818181818182	Hormone	Luminal
CD8_Effector_Memory	HT308B1	21.0909090909091	Hormone	Luminal
Treg	HT308B1	10.5454545454545	Hormone	Luminal
Mixed_T	HT308B1	29.4545454545455	Hormone	Luminal
CD8_1	HT308B1	7.27272727272727	Hormone	Luminal
NK	HT308B1	5.45454545454545	Hormone	Luminal
CD4_Tfh	HT308B1	2.36363636363636	Hormone	Luminal
CD4_1	HT308B1	3.63636363636364	Hormone	Luminal
Proliferating_T	HT308B1	1.09090909090909	Hormone	Luminal
Exhausted_CD8	HT308B1	0.909090909090909	Hormone	Luminal
Pre-exhausted_T_IFN_responding	HT308B1	0	Hormone	Luminal
CD4_Memory	HT323B1	25.6871035940803	Naive	Luminal
CD8_Effector_Memory	HT323B1	18.2875264270613	Naive	Luminal
Treg	HT323B1	9.19661733615222	Naive	Luminal
Mixed_T	HT323B1	16.0676532769556	Naive	Luminal
CD8_1	HT323B1	11.0993657505285	Naive	Luminal
NK	HT323B1	8.35095137420719	Naive	Luminal
CD4_Tfh	HT323B1	0.845665961945032	Naive	Luminal
CD4_1	HT323B1	8.0338266384778	Naive	Luminal
Proliferating_T	HT323B1	1.47991543340381	Naive	Luminal
Exhausted_CD8	HT323B1	0.951374207188161	Naive	Luminal
Pre-exhausted_T_IFN_responding	HT323B1	0	Naive	Luminal
CD4_Memory	HT339B1	13.5338345864662	Chemo	Basal
CD8_Effector_Memory	HT339B1	12.531328320802	Chemo	Basal
Treg	HT339B1	19.1729323308271	Chemo	Basal
Mixed_T	HT339B1	17.4185463659148	Chemo	Basal
CD8_1	HT339B1	7.14285714285714	Chemo	Basal
NK	HT339B1	13.7844611528822	Chemo	Basal
CD4_Tfh	HT339B1	4.26065162907268	Chemo	Basal
CD4_1	HT339B1	7.76942355889724	Chemo	Basal
Proliferating_T	HT339B1	2.5062656641604	Chemo	Basal
Exhausted_CD8	HT339B1	1.8796992481203	Chemo	Basal
Pre-exhausted_T_IFN_responding	HT339B1	0	Chemo	Basal
CD4_Memory	HT365B1	14.7422241158926	None	HER2
CD8_Effector_Memory	HT365B1	15.5943757988922	None	HER2
Treg	HT365B1	15.5091606305922	None	HER2
Mixed_T	HT365B1	12.1005538985939	None	HER2
CD8_1	HT365B1	8.13804857264593	None	HER2
NK	HT365B1	22.6672347677887	None	HER2
CD4_Tfh	HT365B1	2.51384746484874	None	HER2
CD4_1	HT365B1	4.68683425649766	None	HER2
Proliferating_T	HT365B1	2.13037920749893	None	HER2
Exhausted_CD8	HT365B1	1.57648061354921	None	HER2
Pre-exhausted_T_IFN_responding	HT365B1	0.34086067319983	None	HER2
CD4_Memory	HT374B1	10.7981220657277	None	HER2
CD8_Effector_Memory	HT374B1	7.981220657277	None	HER2
Treg	HT374B1	9.38967136150235	None	HER2
Mixed_T	HT374B1	51.6431924882629	None	HER2
CD8_1	HT374B1	2.34741784037559	None	HER2
NK	HT374B1	3.75586854460094	None	HER2
CD4_Tfh	HT374B1	3.28638497652582	None	HER2
CD4_1	HT374B1	2.8169014084507	None	HER2
Proliferating_T	HT374B1	7.981220657277	None	HER2
Exhausted_CD8	HT374B1	0	None	HER2
Pre-exhausted_T_IFN_responding	HT374B1	0	None	HER2
CD4_Memory	HT384B1	33.3333333333333	Chemo	Normal
CD8_Effector_Memory	HT384B1	16.6666666666667	Chemo	Normal
Treg	HT384B1	3.84615384615385	Chemo	Normal
Mixed_T	HT384B1	20.5128205128205	Chemo	Normal
CD8_1	HT384B1	5.12820512820513	Chemo	Normal
NK	HT384B1	11.5384615384615	Chemo	Normal
CD4_Tfh	HT384B1	1.28205128205128	Chemo	Normal
CD4_1	HT384B1	3.84615384615385	Chemo	Normal
Proliferating_T	HT384B1	3.84615384615385	Chemo	Normal
Exhausted_CD8	HT384B1	0	Chemo	Normal
Pre-exhausted_T_IFN_responding	HT384B1	0	Chemo	Normal
