# Supplementary material for: Differential chromatin accessibility and transcriptional dynamics define breast cancer subtypes and their lineages
Source: Nat Cancer. 2024 Oct 30;5(11):1713–36. doi: 10.1038/s43018-024-00773-6 (PMC11584403; doi:10.1038/s43018-024-00773-6)
Supplement: Supplementary file 7 — Cell type compositions associated with ST data. [file 43018_2024_773_MOESM7_ESM.xlsx]

## Sheet: cell_type_composition
celltype	celltype_ratio	sample_id	Case	Subtype
B	0.0173835	HT206B1-S1Fc1U2Z1B1	HT206B1	Basal
B	0.024557	HT206B1-S1Fc1U3Z1B1	HT206B1	Basal
B	0.023949	HT206B1-S1Fc1U4Z1B1	HT206B1	Basal
B	0.0339519	HT268B1-Th1H3Fc2U12Z1Bs1	HT268B1	Basal
B	0.0224401	HT268B1-Th1H3Fc2U22Z1Bs1	HT268B1	Basal
B	0.0126171	HT268B1-Th1H3Fc2U2Z1Bs1	HT268B1	Basal
B	0.0153006	HT268B1-Th1H3Fc2U32Z1Bs1	HT268B1	Basal
B	0.0147523	HT268B1-Th1K3Fc2U1Z1Bs1	HT268B1	Basal
B	0.0160579	HT271B1-S1H3Fc2U1Z1Bs1	HT271B1	Basal
B	0.0252844	HT271B1-S1H3Fc2U2Z1Bs1	HT271B1	Basal
B	0.0105494	HT271B1-S1H3Fc2U3Z1Bs1	HT271B1	Basal
B	0.0273355	HT271B1-S1H3Fc2U4Z1Bs1	HT271B1	Basal
B	0.0517195	HT339B1-S1H3Fc2U1Z1Bs1	HT339B1	Basal
B	0.0138969	HT365B1-S1H1Fc2U1Z1Bs1	HT365B1	Her2
B	0.0316901	HT243B1H3A2-S1Fc1U1Z1B1	HT243B1	LumA
B	0.0293457	HT243B1H3A2-S1Fc1U2Z1B1	HT243B1	LumA
B	0.0265538	HT243B1H3A2-S1Fc1U3Z1B1	HT243B1	LumA
B	0.0571836	HT243B1H3A2-S1Fc1U4Z1B1	HT243B1	LumA
B	0.0217239	HT243B1H4A2-S1Fc1U1Z1B1	HT243B1	LumA
B	0.0400235	HT243B1H4A2-S1Fc1U2Z1B1	HT243B1	LumA
B	0.00343278	HT262B1-S1H2Fc2U1Z1Bs1	HT262B1	LumA
B	0.0185783	HT297B1-S1H1Fc2U1Z1Bs1	HT297B1	LumA
B	0.043396	HT235B1-S1Fc1U1Z1Bn1	HT235B1	LumB
B	0.0423176	HT235B1-S1Fc1U2Z1Bn1	HT235B1	LumB
B	0.0355306	HT235B1H2-S1Fc1U1Z1B1	HT235B1	LumB
B	0.0473942	HT235B1H3-S1Fc1U1Z1B1	HT235B1	LumB
B	0.0413738	HT263B1-S1H1Fc2U1Z1Bs1	HT263B1	LumB
B	0.0288519	HT305B1-S1H1Fc2U1Z1Bs1	HT305B1	LumB
B	0.0350223	HT308B1-S1H1Fc2U1Z1Bs1	HT308B1	LumB
B	0.0941233	HT308B1-S1H4Fc2U1Z1Bs1	HT308B1	LumB
B	0.0400402	HT308B1-S1H5Fc2U1Z1Bs1	HT308B1	LumB
B	0.0387713	HT323B1-S1H1Fc2U1Z1Bs1	HT323B1	LumB
B	0.0375694	HT323B1-S1H3Fc2U1Z1Bs1	HT323B1	LumB
CAF	0.0417939	HT206B1-S1Fc1U2Z1B1	HT206B1	Basal
CAF	0.0376958	HT206B1-S1Fc1U3Z1B1	HT206B1	Basal
CAF	0.0231085	HT206B1-S1Fc1U4Z1B1	HT206B1	Basal
CAF	0.0291289	HT268B1-Th1H3Fc2U12Z1Bs1	HT268B1	Basal
CAF	0.0273328	HT268B1-Th1H3Fc2U22Z1Bs1	HT268B1	Basal
CAF	0.0233437	HT268B1-Th1H3Fc2U2Z1Bs1	HT268B1	Basal
CAF	0.0264527	HT268B1-Th1H3Fc2U32Z1Bs1	HT268B1	Basal
CAF	0.022454	HT268B1-Th1K3Fc2U1Z1Bs1	HT268B1	Basal
CAF	0.0689554	HT271B1-S1H3Fc2U1Z1Bs1	HT271B1	Basal
CAF	0.0539457	HT271B1-S1H3Fc2U2Z1Bs1	HT271B1	Basal
CAF	0.0461731	HT271B1-S1H3Fc2U3Z1Bs1	HT271B1	Basal
CAF	0.0409626	HT271B1-S1H3Fc2U4Z1Bs1	HT271B1	Basal
CAF	0.0554275	HT339B1-S1H3Fc2U1Z1Bs1	HT339B1	Basal
CAF	0.014223	HT365B1-S1H1Fc2U1Z1Bs1	HT365B1	Her2
CAF	0.0442066	HT243B1H3A2-S1Fc1U1Z1B1	HT243B1	LumA
CAF	0.0393504	HT243B1H3A2-S1Fc1U2Z1B1	HT243B1	LumA
CAF	0.0490682	HT243B1H3A2-S1Fc1U3Z1B1	HT243B1	LumA
CAF	0.0481105	HT243B1H3A2-S1Fc1U4Z1B1	HT243B1	LumA
CAF	0.0664725	HT243B1H4A2-S1Fc1U1Z1B1	HT243B1	LumA
CAF	0.057059	HT243B1H4A2-S1Fc1U2Z1B1	HT243B1	LumA
CAF	0.111774	HT262B1-S1H2Fc2U1Z1Bs1	HT262B1	LumA
CAF	0.0709944	HT297B1-S1H1Fc2U1Z1Bs1	HT297B1	LumA
CAF	0.0225553	HT235B1-S1Fc1U1Z1Bn1	HT235B1	LumB
CAF	0.0245338	HT235B1-S1Fc1U2Z1Bn1	HT235B1	LumB
CAF	0.0446045	HT235B1H2-S1Fc1U1Z1B1	HT235B1	LumB
CAF	0.0606424	HT235B1H3-S1Fc1U1Z1B1	HT235B1	LumB
CAF	0.0664182	HT263B1-S1H1Fc2U1Z1Bs1	HT263B1	LumB
CAF	0.0705744	HT305B1-S1H1Fc2U1Z1Bs1	HT305B1	LumB
CAF	0.086163	HT308B1-S1H1Fc2U1Z1Bs1	HT308B1	LumB
CAF	0.0456814	HT308B1-S1H4Fc2U1Z1Bs1	HT308B1	LumB
CAF	0.0384514	HT308B1-S1H5Fc2U1Z1Bs1	HT308B1	LumB
CAF	0.100144	HT323B1-S1H1Fc2U1Z1Bs1	HT323B1	LumB
CAF	0.0678421	HT323B1-S1H3Fc2U1Z1Bs1	HT323B1	LumB
cCAF	0.00203005	HT206B1-S1Fc1U2Z1B1	HT206B1	Basal
cCAF	0.00031433	HT206B1-S1Fc1U3Z1B1	HT206B1	Basal
cCAF	0.00164262	HT206B1-S1Fc1U4Z1B1	HT206B1	Basal
cCAF	0.00141749	HT268B1-Th1H3Fc2U12Z1Bs1	HT268B1	Basal
cCAF	0.00418673	HT268B1-Th1H3Fc2U22Z1Bs1	HT268B1	Basal
cCAF	0.0018727	HT268B1-Th1H3Fc2U2Z1Bs1	HT268B1	Basal
cCAF	0.00090234	HT268B1-Th1H3Fc2U32Z1Bs1	HT268B1	Basal
cCAF	0.00167763	HT268B1-Th1K3Fc2U1Z1Bs1	HT268B1	Basal
cCAF	0.00121569	HT271B1-S1H3Fc2U1Z1Bs1	HT271B1	Basal
cCAF	0.00475398	HT271B1-S1H3Fc2U2Z1Bs1	HT271B1	Basal
cCAF	0.00218057	HT271B1-S1H3Fc2U3Z1Bs1	HT271B1	Basal
cCAF	0.004671	HT271B1-S1H3Fc2U4Z1Bs1	HT271B1	Basal
cCAF	0.00373284	HT339B1-S1H3Fc2U1Z1Bs1	HT339B1	Basal
cCAF	0.000967136	HT243B1H3A2-S1Fc1U1Z1B1	HT243B1	LumA
cCAF	0.000682788	HT243B1H3A2-S1Fc1U2Z1B1	HT243B1	LumA
cCAF	4.5901e-05	HT243B1H3A2-S1Fc1U3Z1B1	HT243B1	LumA
cCAF	0.000356739	HT235B1-S1Fc1U1Z1Bn1	HT235B1	LumB
cCAF	0.00198934	HT235B1-S1Fc1U2Z1Bn1	HT235B1	LumB
cCAF	0.000260417	HT235B1H2-S1Fc1U1Z1B1	HT235B1	LumB
cCAF	0.00190918	HT235B1H3-S1Fc1U1Z1B1	HT235B1	LumB
cCAF	0.000908711	HT263B1-S1H1Fc2U1Z1Bs1	HT263B1	LumB
cCAF	0.000146288	HT308B1-S1H1Fc2U1Z1Bs1	HT308B1	LumB
cCAF	8.29615e-05	HT308B1-S1H5Fc2U1Z1Bs1	HT308B1	LumB
cCAF	0.000484124	HT323B1-S1H1Fc2U1Z1Bs1	HT323B1	LumB
cCAF	0.000759483	HT323B1-S1H3Fc2U1Z1Bs1	HT323B1	LumB
CD4_T	0.0481942	HT206B1-S1Fc1U2Z1B1	HT206B1	Basal
CD4_T	0.0234444	HT206B1-S1Fc1U3Z1B1	HT206B1	Basal
CD4_T	0.0370108	HT206B1-S1Fc1U4Z1B1	HT206B1	Basal
CD4_T	0.164568	HT268B1-Th1H3Fc2U12Z1Bs1	HT268B1	Basal
CD4_T	0.144728	HT268B1-Th1H3Fc2U22Z1Bs1	HT268B1	Basal
CD4_T	0.170476	HT268B1-Th1H3Fc2U2Z1Bs1	HT268B1	Basal
CD4_T	0.148408	HT268B1-Th1H3Fc2U32Z1Bs1	HT268B1	Basal
CD4_T	0.0971929	HT268B1-Th1K3Fc2U1Z1Bs1	HT268B1	Basal
CD4_T	0.101156	HT271B1-S1H3Fc2U1Z1Bs1	HT271B1	Basal
CD4_T	0.109395	HT271B1-S1H3Fc2U2Z1Bs1	HT271B1	Basal
CD4_T	0.093829	HT271B1-S1H3Fc2U3Z1Bs1	HT271B1	Basal
CD4_T	0.0752234	HT271B1-S1H3Fc2U4Z1Bs1	HT271B1	Basal
CD4_T	0.0483288	HT339B1-S1H3Fc2U1Z1Bs1	HT339B1	Basal
CD4_T	0.0860069	HT365B1-S1H1Fc2U1Z1Bs1	HT365B1	Her2
CD4_T	0.0293192	HT243B1H3A2-S1Fc1U1Z1B1	HT243B1	LumA
CD4_T	0.0374964	HT243B1H3A2-S1Fc1U2Z1B1	HT243B1	LumA
CD4_T	0.0219086	HT243B1H3A2-S1Fc1U3Z1B1	HT243B1	LumA
CD4_T	0.0363948	HT243B1H3A2-S1Fc1U4Z1B1	HT243B1	LumA
CD4_T	0.0141332	HT243B1H4A2-S1Fc1U1Z1B1	HT243B1	LumA
CD4_T	0.0131204	HT243B1H4A2-S1Fc1U2Z1B1	HT243B1	LumA
CD4_T	0.0483532	HT262B1-S1H2Fc2U1Z1Bs1	HT262B1	LumA
CD4_T	0.0283705	HT297B1-S1H1Fc2U1Z1Bs1	HT297B1	LumA
CD4_T	0.0364309	HT235B1-S1Fc1U1Z1Bn1	HT235B1	LumB
CD4_T	0.0518819	HT235B1-S1Fc1U2Z1Bn1	HT235B1	LumB
CD4_T	0.0602214	HT235B1H2-S1Fc1U1Z1B1	HT235B1	LumB
CD4_T	0.0758127	HT235B1H3-S1Fc1U1Z1B1	HT235B1	LumB
CD4_T	0.0402068	HT263B1-S1H1Fc2U1Z1Bs1	HT263B1	LumB
CD4_T	0.0389461	HT305B1-S1H1Fc2U1Z1Bs1	HT305B1	LumB
CD4_T	0.12372	HT308B1-S1H1Fc2U1Z1Bs1	HT308B1	LumB
CD4_T	0.136742	HT308B1-S1H4Fc2U1Z1Bs1	HT308B1	LumB
CD4_T	0.064674	HT308B1-S1H5Fc2U1Z1Bs1	HT308B1	LumB
CD4_T	0.0498398	HT323B1-S1H1Fc2U1Z1Bs1	HT323B1	LumB
CD4_T	0.0727029	HT323B1-S1H3Fc2U1Z1Bs1	HT323B1	LumB
CD4_T activated	0.0410182	HT206B1-S1Fc1U2Z1B1	HT206B1	Basal
CD4_T activated	0.0349127	HT206B1-S1Fc1U3Z1B1	HT206B1	Basal
CD4_T activated	0.0457239	HT206B1-S1Fc1U4Z1B1	HT206B1	Basal
CD4_T activated	0.102428	HT268B1-Th1H3Fc2U12Z1Bs1	HT268B1	Basal
CD4_T activated	0.15248	HT268B1-Th1H3Fc2U22Z1Bs1	HT268B1	Basal
CD4_T activated	0.12144	HT268B1-Th1H3Fc2U2Z1Bs1	HT268B1	Basal
CD4_T activated	0.129249	HT268B1-Th1H3Fc2U32Z1Bs1	HT268B1	Basal
CD4_T activated	0.076349	HT268B1-Th1K3Fc2U1Z1Bs1	HT268B1	Basal
CD4_T activated	0.143103	HT271B1-S1H3Fc2U1Z1Bs1	HT271B1	Basal
CD4_T activated	0.145123	HT271B1-S1H3Fc2U2Z1Bs1	HT271B1	Basal
CD4_T activated	0.167314	HT271B1-S1H3Fc2U3Z1Bs1	HT271B1	Basal
CD4_T activated	0.112679	HT271B1-S1H3Fc2U4Z1Bs1	HT271B1	Basal
CD4_T activated	0.0659532	HT339B1-S1H3Fc2U1Z1Bs1	HT339B1	Basal
CD4_T activated	0.00308288	HT365B1-S1H1Fc2U1Z1Bs1	HT365B1	Her2
CD4_T activated	0.00205164	HT243B1H3A2-S1Fc1U1Z1B1	HT243B1	LumA
CD4_T activated	0.000834519	HT243B1H3A2-S1Fc1U2Z1B1	HT243B1	LumA
CD4_T activated	0.00351602	HT243B1H3A2-S1Fc1U3Z1B1	HT243B1	LumA
CD4_T activated	0.00301883	HT243B1H4A2-S1Fc1U1Z1B1	HT243B1	LumA
CD4_T activated	0.00365526	HT243B1H4A2-S1Fc1U2Z1B1	HT243B1	LumA
CD4_T activated	0.0020119	HT262B1-S1H2Fc2U1Z1Bs1	HT262B1	LumA
CD4_T activated	0.00630235	HT297B1-S1H1Fc2U1Z1Bs1	HT297B1	LumA
CD4_T activated	0.000117463	HT235B1-S1Fc1U1Z1Bn1	HT235B1	LumB
CD4_T activated	0.00126751	HT235B1-S1Fc1U2Z1Bn1	HT235B1	LumB
CD4_T activated	0.000976562	HT235B1H2-S1Fc1U1Z1B1	HT235B1	LumB
CD4_T activated	0.00158669	HT235B1H3-S1Fc1U1Z1B1	HT235B1	LumB
CD4_T activated	0.00311589	HT305B1-S1H1Fc2U1Z1Bs1	HT305B1	LumB
CD4_T activated	0.00861303	HT308B1-S1H1Fc2U1Z1Bs1	HT308B1	LumB
CD4_T activated	0.00560676	HT308B1-S1H4Fc2U1Z1Bs1	HT308B1	LumB
CD4_T activated	0.00615243	HT323B1-S1H1Fc2U1Z1Bs1	HT323B1	LumB
CD4_T activated	0.00376836	HT323B1-S1H3Fc2U1Z1Bs1	HT323B1	LumB
CD4_T exhausted	0.01586	HT206B1-S1Fc1U2Z1B1	HT206B1	Basal
CD4_T exhausted	0.00981936	HT206B1-S1Fc1U3Z1B1	HT206B1	Basal
CD4_T exhausted	0.00969034	HT206B1-S1Fc1U4Z1B1	HT206B1	Basal
CD4_T exhausted	0.0179032	HT268B1-Th1H3Fc2U12Z1Bs1	HT268B1	Basal
CD4_T exhausted	0.0286696	HT268B1-Th1H3Fc2U22Z1Bs1	HT268B1	Basal
CD4_T exhausted	0.019087	HT268B1-Th1H3Fc2U2Z1Bs1	HT268B1	Basal
CD4_T exhausted	0.0250082	HT268B1-Th1H3Fc2U32Z1Bs1	HT268B1	Basal
CD4_T exhausted	0.0330247	HT268B1-Th1K3Fc2U1Z1Bs1	HT268B1	Basal
CD4_T exhausted	0.00102264	HT271B1-S1H3Fc2U1Z1Bs1	HT271B1	Basal
CD4_T exhausted	0.0125933	HT271B1-S1H3Fc2U2Z1Bs1	HT271B1	Basal
CD4_T exhausted	0.000551973	HT271B1-S1H3Fc2U3Z1Bs1	HT271B1	Basal
CD4_T exhausted	0.000135391	HT271B1-S1H3Fc2U4Z1Bs1	HT271B1	Basal
CD4_T exhausted	0.00551848	HT339B1-S1H3Fc2U1Z1Bs1	HT339B1	Basal
CD4_T exhausted	0.00284038	HT243B1H3A2-S1Fc1U1Z1B1	HT243B1	LumA
CD4_T exhausted	0.000128023	HT243B1H3A2-S1Fc1U2Z1B1	HT243B1	LumA
CD4_T exhausted	0.00115671	HT243B1H3A2-S1Fc1U3Z1B1	HT243B1	LumA
CD4_T exhausted	0.00154189	HT243B1H3A2-S1Fc1U4Z1B1	HT243B1	LumA
CD4_T exhausted	0.00110664	HT243B1H4A2-S1Fc1U2Z1B1	HT243B1	LumA
CD4_T exhausted	0.002357	HT262B1-S1H2Fc2U1Z1Bs1	HT262B1	LumA
CD4_T exhausted	0.00243513	HT297B1-S1H1Fc2U1Z1Bs1	HT297B1	LumA
CD4_T exhausted	0.00297137	HT235B1-S1Fc1U1Z1Bn1	HT235B1	LumB
CD4_T exhausted	0.00445562	HT235B1-S1Fc1U2Z1Bn1	HT235B1	LumB
CD4_T exhausted	0.0175212	HT235B1H2-S1Fc1U1Z1B1	HT235B1	LumB
CD4_T exhausted	0.00308308	HT235B1H3-S1Fc1U1Z1B1	HT235B1	LumB
CD4_T exhausted	0.000489658	HT263B1-S1H1Fc2U1Z1Bs1	HT263B1	LumB
CD4_T exhausted	0.0011372	HT305B1-S1H1Fc2U1Z1Bs1	HT305B1	LumB
CD4_T exhausted	0.00687745	HT308B1-S1H1Fc2U1Z1Bs1	HT308B1	LumB
CD4_T exhausted	0.00454763	HT308B1-S1H4Fc2U1Z1Bs1	HT308B1	LumB
CD4_T exhausted	0.00352608	HT308B1-S1H5Fc2U1Z1Bs1	HT308B1	LumB
CD4_T exhausted	0.0103156	HT323B1-S1H1Fc2U1Z1Bs1	HT323B1	LumB
CD4_T exhausted	0.000599677	HT323B1-S1H3Fc2U1Z1Bs1	HT323B1	LumB
CD4_T RPhigh	0.00781271	HT206B1-S1Fc1U2Z1B1	HT206B1	Basal
CD4_T RPhigh	0.00318722	HT206B1-S1Fc1U3Z1B1	HT206B1	Basal
CD4_T RPhigh	0.0030197	HT206B1-S1Fc1U4Z1B1	HT206B1	Basal
CD4_T RPhigh	3.95789e-05	HT268B1-Th1H3Fc2U12Z1Bs1	HT268B1	Basal
CD4_T RPhigh	0.00783036	HT268B1-Th1H3Fc2U22Z1Bs1	HT268B1	Basal
CD4_T RPhigh	0.000122549	HT268B1-Th1H3Fc2U2Z1Bs1	HT268B1	Basal
CD4_T RPhigh	0.0245991	HT268B1-Th1H3Fc2U32Z1Bs1	HT268B1	Basal
CD4_T RPhigh	0.0191297	HT268B1-Th1K3Fc2U1Z1Bs1	HT268B1	Basal
CD4_T RPhigh	0.00192659	HT271B1-S1H3Fc2U1Z1Bs1	HT271B1	Basal
CD4_T RPhigh	0.0125308	HT271B1-S1H3Fc2U2Z1Bs1	HT271B1	Basal
CD4_T RPhigh	0.00303494	HT271B1-S1H3Fc2U3Z1Bs1	HT271B1	Basal
CD4_T RPhigh	0.00362172	HT271B1-S1H3Fc2U4Z1Bs1	HT271B1	Basal
CD4_T RPhigh	0.00183074	HT339B1-S1H3Fc2U1Z1Bs1	HT339B1	Basal
CD4_T RPhigh	0.00230455	HT365B1-S1H1Fc2U1Z1Bs1	HT365B1	Her2
CD4_T RPhigh	0.108869	HT243B1H3A2-S1Fc1U1Z1B1	HT243B1	LumA
CD4_T RPhigh	0.112864	HT243B1H3A2-S1Fc1U2Z1B1	HT243B1	LumA
CD4_T RPhigh	0.117548	HT243B1H3A2-S1Fc1U3Z1B1	HT243B1	LumA
CD4_T RPhigh	0.11607	HT243B1H3A2-S1Fc1U4Z1B1	HT243B1	LumA
CD4_T RPhigh	0.0419433	HT243B1H4A2-S1Fc1U1Z1B1	HT243B1	LumA
CD4_T RPhigh	0.0423793	HT243B1H4A2-S1Fc1U2Z1B1	HT243B1	LumA
CD4_T RPhigh	0.00692831	HT262B1-S1H2Fc2U1Z1Bs1	HT262B1	LumA
CD4_T RPhigh	0.00747013	HT297B1-S1H1Fc2U1Z1Bs1	HT297B1	LumA
CD4_T RPhigh	0.0630906	HT235B1-S1Fc1U1Z1Bn1	HT235B1	LumB
CD4_T RPhigh	0.047697	HT235B1-S1Fc1U2Z1Bn1	HT235B1	LumB
CD4_T RPhigh	0.0732259	HT235B1H2-S1Fc1U1Z1B1	HT235B1	LumB
CD4_T RPhigh	0.0597652	HT235B1H3-S1Fc1U1Z1B1	HT235B1	LumB
CD4_T RPhigh	0.0457487	HT263B1-S1H1Fc2U1Z1Bs1	HT263B1	LumB
CD4_T RPhigh	0.108162	HT305B1-S1H1Fc2U1Z1Bs1	HT305B1	LumB
CD4_T RPhigh	0.150739	HT308B1-S1H1Fc2U1Z1Bs1	HT308B1	LumB
CD4_T RPhigh	0.107189	HT308B1-S1H4Fc2U1Z1Bs1	HT308B1	LumB
CD4_T RPhigh	0.0609389	HT308B1-S1H5Fc2U1Z1Bs1	HT308B1	LumB
CD4_T RPhigh	0.0690804	HT323B1-S1H1Fc2U1Z1Bs1	HT323B1	LumB
CD4_T RPhigh	0.0626223	HT323B1-S1H3Fc2U1Z1Bs1	HT323B1	LumB
CD8_CTL	0.000725922	HT206B1-S1Fc1U2Z1B1	HT206B1	Basal
CD8_CTL	0.000150812	HT206B1-S1Fc1U3Z1B1	HT206B1	Basal
CD8_CTL	0.000504771	HT206B1-S1Fc1U4Z1B1	HT206B1	Basal
CD8_CTL	0.000504096	HT268B1-Th1H3Fc2U22Z1Bs1	HT268B1	Basal
CD8_CTL	0.00256198	HT268B1-Th1K3Fc2U1Z1Bs1	HT268B1	Basal
CD8_CTL	0.00890947	HT365B1-S1H1Fc2U1Z1Bs1	HT365B1	Her2
CD8_CTL	0.000553991	HT243B1H3A2-S1Fc1U1Z1B1	HT243B1	LumA
CD8_CTL	0.000116482	HT243B1H4A2-S1Fc1U1Z1B1	HT243B1	LumA
CD8_CTL	0.00141447	HT262B1-S1H2Fc2U1Z1Bs1	HT262B1	LumA
CD8_CTL	0.00279735	HT235B1-S1Fc1U1Z1Bn1	HT235B1	LumB
CD8_CTL	0.000468334	HT235B1-S1Fc1U2Z1Bn1	HT235B1	LumB
CD8_CTL	0.000732422	HT235B1H2-S1Fc1U1Z1B1	HT235B1	LumB
CD8_CTL	0.000619195	HT235B1H3-S1Fc1U1Z1B1	HT235B1	LumB
CD8_CTL	0.000123558	HT263B1-S1H1Fc2U1Z1Bs1	HT263B1	LumB
CD8_CTL	0.000126839	HT305B1-S1H1Fc2U1Z1Bs1	HT305B1	LumB
CD8_CTL	0.000891914	HT308B1-S1H1Fc2U1Z1Bs1	HT308B1	LumB
CD8_CTL	0.000656022	HT308B1-S1H4Fc2U1Z1Bs1	HT308B1	LumB
CD8_CTL	0.000209793	HT308B1-S1H5Fc2U1Z1Bs1	HT308B1	LumB
CD8_CTL	0.000786118	HT323B1-S1H3Fc2U1Z1Bs1	HT323B1	LumB
CD8_T	0.0242834	HT206B1-S1Fc1U2Z1B1	HT206B1	Basal
CD8_T	0.0251113	HT206B1-S1Fc1U3Z1B1	HT206B1	Basal
CD8_T	0.0311546	HT206B1-S1Fc1U4Z1B1	HT206B1	Basal
CD8_T	0.00702977	HT268B1-Th1H3Fc2U12Z1Bs1	HT268B1	Basal
CD8_T	0.0173668	HT268B1-Th1H3Fc2U22Z1Bs1	HT268B1	Basal
CD8_T	0.012233	HT268B1-Th1H3Fc2U2Z1Bs1	HT268B1	Basal
CD8_T	0.0194052	HT268B1-Th1H3Fc2U32Z1Bs1	HT268B1	Basal
CD8_T	0.00695396	HT268B1-Th1K3Fc2U1Z1Bs1	HT268B1	Basal
CD8_T	0.0116082	HT271B1-S1H3Fc2U1Z1Bs1	HT271B1	Basal
CD8_T	0.0203077	HT271B1-S1H3Fc2U2Z1Bs1	HT271B1	Basal
CD8_T	0.00931523	HT271B1-S1H3Fc2U3Z1Bs1	HT271B1	Basal
CD8_T	0.0335229	HT271B1-S1H3Fc2U4Z1Bs1	HT271B1	Basal
CD8_T	0.0421123	HT339B1-S1H3Fc2U1Z1Bs1	HT339B1	Basal
CD8_T	0.0015697	HT365B1-S1H1Fc2U1Z1Bs1	HT365B1	Her2
CD8_T	0.00705634	HT243B1H3A2-S1Fc1U1Z1B1	HT243B1	LumA
CD8_T	0.00571361	HT243B1H3A2-S1Fc1U2Z1B1	HT243B1	LumA
CD8_T	0.0178417	HT243B1H3A2-S1Fc1U3Z1B1	HT243B1	LumA
CD8_T	0.00536988	HT243B1H3A2-S1Fc1U4Z1B1	HT243B1	LumA
CD8_T	0.00800815	HT243B1H4A2-S1Fc1U1Z1B1	HT243B1	LumA
CD8_T	0.00414152	HT243B1H4A2-S1Fc1U2Z1B1	HT243B1	LumA
CD8_T	0.0216354	HT262B1-S1H2Fc2U1Z1Bs1	HT262B1	LumA
CD8_T	0.0105752	HT297B1-S1H1Fc2U1Z1Bs1	HT297B1	LumA
CD8_T	0.0274863	HT235B1-S1Fc1U1Z1Bn1	HT235B1	LumB
CD8_T	0.0159191	HT235B1-S1Fc1U2Z1Bn1	HT235B1	LumB
CD8_T	0.020223	HT235B1H2-S1Fc1U1Z1B1	HT235B1	LumB
CD8_T	0.021001	HT235B1H3-S1Fc1U1Z1B1	HT235B1	LumB
CD8_T	0.00601318	HT263B1-S1H1Fc2U1Z1Bs1	HT263B1	LumB
CD8_T	0.00444336	HT305B1-S1H1Fc2U1Z1Bs1	HT305B1	LumB
CD8_T	0.0103776	HT308B1-S1H1Fc2U1Z1Bs1	HT308B1	LumB
CD8_T	0.0112015	HT308B1-S1H4Fc2U1Z1Bs1	HT308B1	LumB
CD8_T	0.0393301	HT308B1-S1H5Fc2U1Z1Bs1	HT308B1	LumB
CD8_T	0.0214039	HT323B1-S1H1Fc2U1Z1Bs1	HT323B1	LumB
CD8_T	0.0236567	HT323B1-S1H3Fc2U1Z1Bs1	HT323B1	LumB
CD8_T exhausted	0.023118	HT206B1-S1Fc1U2Z1B1	HT206B1	Basal
CD8_T exhausted	0.00729063	HT206B1-S1Fc1U3Z1B1	HT206B1	Basal
CD8_T exhausted	0.0272404	HT206B1-S1Fc1U4Z1B1	HT206B1	Basal
CD8_T exhausted	0.0385866	HT268B1-Th1H3Fc2U12Z1Bs1	HT268B1	Basal
CD8_T exhausted	0.0134522	HT268B1-Th1H3Fc2U22Z1Bs1	HT268B1	Basal
CD8_T exhausted	0.0152798	HT268B1-Th1H3Fc2U2Z1Bs1	HT268B1	Basal
CD8_T exhausted	0.0217486	HT268B1-Th1H3Fc2U32Z1Bs1	HT268B1	Basal
CD8_T exhausted	0.0189959	HT268B1-Th1K3Fc2U1Z1Bs1	HT268B1	Basal
CD8_T exhausted	0.0142483	HT271B1-S1H3Fc2U1Z1Bs1	HT271B1	Basal
CD8_T exhausted	0.0110551	HT271B1-S1H3Fc2U2Z1Bs1	HT271B1	Basal
CD8_T exhausted	0.0109384	HT271B1-S1H3Fc2U3Z1Bs1	HT271B1	Basal
CD8_T exhausted	0.0249594	HT271B1-S1H3Fc2U4Z1Bs1	HT271B1	Basal
CD8_T exhausted	0.0301096	HT339B1-S1H3Fc2U1Z1Bs1	HT339B1	Basal
CD8_T exhausted	0.00179581	HT365B1-S1H1Fc2U1Z1Bs1	HT365B1	Her2
CD8_T exhausted	0.0101033	HT243B1H3A2-S1Fc1U1Z1B1	HT243B1	LumA
CD8_T exhausted	0.0177857	HT243B1H3A2-S1Fc1U2Z1B1	HT243B1	LumA
CD8_T exhausted	0.00409896	HT243B1H3A2-S1Fc1U3Z1B1	HT243B1	LumA
CD8_T exhausted	0.0202852	HT243B1H3A2-S1Fc1U4Z1B1	HT243B1	LumA
CD8_T exhausted	0.0116482	HT243B1H4A2-S1Fc1U1Z1B1	HT243B1	LumA
CD8_T exhausted	0.0047619	HT243B1H4A2-S1Fc1U2Z1B1	HT243B1	LumA
CD8_T exhausted	0.000401436	HT262B1-S1H2Fc2U1Z1Bs1	HT262B1	LumA
CD8_T exhausted	0.00367905	HT297B1-S1H1Fc2U1Z1Bs1	HT297B1	LumA
CD8_T exhausted	0.00799617	HT235B1-S1Fc1U1Z1Bn1	HT235B1	LumB
CD8_T exhausted	0.00896279	HT235B1-S1Fc1U2Z1Bn1	HT235B1	LumB
CD8_T exhausted	0.00473633	HT235B1H2-S1Fc1U1Z1B1	HT235B1	LumB
CD8_T exhausted	0.00514706	HT235B1H3-S1Fc1U1Z1B1	HT235B1	LumB
CD8_T exhausted	0.0021966	HT263B1-S1H1Fc2U1Z1Bs1	HT263B1	LumB
CD8_T exhausted	0.006621	HT305B1-S1H1Fc2U1Z1Bs1	HT305B1	LumB
CD8_T exhausted	0.012578	HT308B1-S1H1Fc2U1Z1Bs1	HT308B1	LumB
CD8_T exhausted	0.00467303	HT308B1-S1H4Fc2U1Z1Bs1	HT308B1	LumB
CD8_T exhausted	0.00808002	HT308B1-S1H5Fc2U1Z1Bs1	HT308B1	LumB
CD8_T exhausted	0.0126075	HT323B1-S1H1Fc2U1Z1Bs1	HT323B1	LumB
CD8_T exhausted	0.00494996	HT323B1-S1H3Fc2U1Z1Bs1	HT323B1	LumB
CD8_T preexhausted GZMK+	0.0188173	HT206B1-S1Fc1U2Z1B1	HT206B1	Basal
CD8_T preexhausted GZMK+	0.020126	HT206B1-S1Fc1U3Z1B1	HT206B1	Basal
CD8_T preexhausted GZMK+	0.0130123	HT206B1-S1Fc1U4Z1B1	HT206B1	Basal
CD8_T preexhausted GZMK+	0.00602786	HT268B1-Th1H3Fc2U12Z1Bs1	HT268B1	Basal
CD8_T preexhausted GZMK+	0.0101539	HT268B1-Th1H3Fc2U22Z1Bs1	HT268B1	Basal
CD8_T preexhausted GZMK+	0.0088197	HT268B1-Th1H3Fc2U2Z1Bs1	HT268B1	Basal
CD8_T preexhausted GZMK+	0.00899298	HT268B1-Th1H3Fc2U32Z1Bs1	HT268B1	Basal
CD8_T preexhausted GZMK+	0.00780008	HT268B1-Th1K3Fc2U1Z1Bs1	HT268B1	Basal
CD8_T preexhausted GZMK+	0.00192963	HT271B1-S1H3Fc2U1Z1Bs1	HT271B1	Basal
CD8_T preexhausted GZMK+	0.0121055	HT271B1-S1H3Fc2U2Z1Bs1	HT271B1	Basal
CD8_T preexhausted GZMK+	6.37592e-05	HT271B1-S1H3Fc2U3Z1Bs1	HT271B1	Basal
CD8_T preexhausted GZMK+	0.000406174	HT271B1-S1H3Fc2U4Z1Bs1	HT271B1	Basal
CD8_T preexhausted GZMK+	0.0145069	HT339B1-S1H3Fc2U1Z1Bs1	HT339B1	Basal
CD8_T preexhausted GZMK+	0.0242307	HT365B1-S1H1Fc2U1Z1Bs1	HT365B1	Her2
CD8_T preexhausted GZMK+	0.0105728	HT243B1H3A2-S1Fc1U1Z1B1	HT243B1	LumA
CD8_T preexhausted GZMK+	0.011413	HT243B1H3A2-S1Fc1U2Z1B1	HT243B1	LumA
CD8_T preexhausted GZMK+	0.00739466	HT243B1H3A2-S1Fc1U3Z1B1	HT243B1	LumA
CD8_T preexhausted GZMK+	0.0204679	HT243B1H3A2-S1Fc1U4Z1B1	HT243B1	LumA
CD8_T preexhausted GZMK+	0.0146088	HT243B1H4A2-S1Fc1U1Z1B1	HT243B1	LumA
CD8_T preexhausted GZMK+	0.0148307	HT243B1H4A2-S1Fc1U2Z1B1	HT243B1	LumA
CD8_T preexhausted GZMK+	0.0499413	HT262B1-S1H2Fc2U1Z1Bs1	HT262B1	LumA
CD8_T preexhausted GZMK+	0.0318295	HT297B1-S1H1Fc2U1Z1Bs1	HT297B1	LumA
CD8_T preexhausted GZMK+	0.0466153	HT235B1-S1Fc1U1Z1Bn1	HT235B1	LumB
CD8_T preexhausted GZMK+	0.0395248	HT235B1-S1Fc1U2Z1Bn1	HT235B1	LumB
CD8_T preexhausted GZMK+	0.0241292	HT235B1H2-S1Fc1U1Z1B1	HT235B1	LumB
CD8_T preexhausted GZMK+	0.0465815	HT235B1H3-S1Fc1U1Z1B1	HT235B1	LumB
CD8_T preexhausted GZMK+	0.0293245	HT263B1-S1H1Fc2U1Z1Bs1	HT263B1	LumB
CD8_T preexhausted GZMK+	0.0198391	HT305B1-S1H1Fc2U1Z1Bs1	HT305B1	LumB
CD8_T preexhausted GZMK+	0.0154904	HT308B1-S1H1Fc2U1Z1Bs1	HT308B1	LumB
CD8_T preexhausted GZMK+	0.0425231	HT308B1-S1H4Fc2U1Z1Bs1	HT308B1	LumB
CD8_T preexhausted GZMK+	0.0914326	HT308B1-S1H5Fc2U1Z1Bs1	HT308B1	LumB
CD8_T preexhausted GZMK+	0.0401688	HT323B1-S1H1Fc2U1Z1Bs1	HT323B1	LumB
CD8_T preexhausted GZMK+	0.0566025	HT323B1-S1H3Fc2U1Z1Bs1	HT323B1	LumB
CD8_T proliferating	0.059771	HT206B1-S1Fc1U2Z1B1	HT206B1	Basal
CD8_T proliferating	0.0460369	HT206B1-S1Fc1U3Z1B1	HT206B1	Basal
CD8_T proliferating	0.0297826	HT206B1-S1Fc1U4Z1B1	HT206B1	Basal
CD8_T proliferating	0.0697106	HT268B1-Th1H3Fc2U12Z1Bs1	HT268B1	Basal
CD8_T proliferating	0.0616353	HT268B1-Th1H3Fc2U22Z1Bs1	HT268B1	Basal
CD8_T proliferating	0.0235858	HT268B1-Th1H3Fc2U2Z1Bs1	HT268B1	Basal
CD8_T proliferating	0.0734863	HT268B1-Th1H3Fc2U32Z1Bs1	HT268B1	Basal
CD8_T proliferating	0.0595823	HT268B1-Th1K3Fc2U1Z1Bs1	HT268B1	Basal
CD8_T proliferating	0.0559054	HT271B1-S1H3Fc2U1Z1Bs1	HT271B1	Basal
CD8_T proliferating	0.0529379	HT271B1-S1H3Fc2U2Z1Bs1	HT271B1	Basal
CD8_T proliferating	0.029485	HT271B1-S1H3Fc2U3Z1Bs1	HT271B1	Basal
CD8_T proliferating	0.0754197	HT271B1-S1H3Fc2U4Z1Bs1	HT271B1	Basal
CD8_T proliferating	0.0180706	HT339B1-S1H3Fc2U1Z1Bs1	HT339B1	Basal
CD8_T proliferating	0.000104357	HT365B1-S1H1Fc2U1Z1Bs1	HT365B1	Her2
CD8_T proliferating	0.00959624	HT243B1H3A2-S1Fc1U1Z1B1	HT243B1	LumA
CD8_T proliferating	0.0123329	HT243B1H3A2-S1Fc1U2Z1B1	HT243B1	LumA
CD8_T proliferating	0.0150785	HT243B1H3A2-S1Fc1U3Z1B1	HT243B1	LumA
CD8_T proliferating	0.00844474	HT243B1H3A2-S1Fc1U4Z1B1	HT243B1	LumA
CD8_T proliferating	0.00604737	HT243B1H4A2-S1Fc1U1Z1B1	HT243B1	LumA
CD8_T proliferating	0.0256372	HT243B1H4A2-S1Fc1U2Z1B1	HT243B1	LumA
CD8_T proliferating	0.00949952	HT262B1-S1H2Fc2U1Z1Bs1	HT262B1	LumA
CD8_T proliferating	0.00458326	HT297B1-S1H1Fc2U1Z1Bs1	HT297B1	LumA
CD8_T proliferating	0.00257548	HT235B1-S1Fc1U1Z1Bn1	HT235B1	LumB
CD8_T proliferating	0.00189911	HT235B1-S1Fc1U2Z1Bn1	HT235B1	LumB
CD8_T proliferating	0.0127441	HT235B1H2-S1Fc1U1Z1B1	HT235B1	LumB
CD8_T proliferating	0.00861713	HT235B1H3-S1Fc1U1Z1B1	HT235B1	LumB
CD8_T proliferating	0.00153304	HT263B1-S1H1Fc2U1Z1Bs1	HT263B1	LumB
CD8_T proliferating	0.0021193	HT305B1-S1H1Fc2U1Z1Bs1	HT305B1	LumB
CD8_T proliferating	0.00483156	HT308B1-S1H1Fc2U1Z1Bs1	HT308B1	LumB
CD8_T proliferating	0.00433757	HT308B1-S1H4Fc2U1Z1Bs1	HT308B1	LumB
CD8_T proliferating	0.0203824	HT308B1-S1H5Fc2U1Z1Bs1	HT308B1	LumB
CD8_T proliferating	0.013232	HT323B1-S1H1Fc2U1Z1Bs1	HT323B1	LumB
CD8_T proliferating	0.00757103	HT323B1-S1H3Fc2U1Z1Bs1	HT323B1	LumB
cDC1	0.000126614	HT206B1-S1Fc1U2Z1B1	HT206B1	Basal
cDC1	0.000303834	HT206B1-S1Fc1U3Z1B1	HT206B1	Basal
cDC1	0.000541649	HT206B1-S1Fc1U4Z1B1	HT206B1	Basal
cDC1	0.00573781	HT268B1-Th1H3Fc2U12Z1Bs1	HT268B1	Basal
cDC1	0.000312247	HT268B1-Th1H3Fc2U22Z1Bs1	HT268B1	Basal
cDC1	0.00515253	HT268B1-Th1H3Fc2U2Z1Bs1	HT268B1	Basal
cDC1	0.0010686	HT268B1-Th1H3Fc2U32Z1Bs1	HT268B1	Basal
cDC1	0.00113004	HT268B1-Th1K3Fc2U1Z1Bs1	HT268B1	Basal
cDC1	0.0014557	HT271B1-S1H3Fc2U1Z1Bs1	HT271B1	Basal
cDC1	0.000289694	HT271B1-S1H3Fc2U2Z1Bs1	HT271B1	Basal
cDC1	0.00388931	HT271B1-S1H3Fc2U3Z1Bs1	HT271B1	Basal
cDC1	0.0040482	HT271B1-S1H3Fc2U4Z1Bs1	HT271B1	Basal
cDC1	3.47608e-05	HT339B1-S1H3Fc2U1Z1Bs1	HT339B1	Basal
cDC1	0.000542283	HT365B1-S1H1Fc2U1Z1Bs1	HT365B1	Her2
cDC1	0.00852113	HT243B1H3A2-S1Fc1U1Z1B1	HT243B1	LumA
cDC1	0.0146325	HT243B1H3A2-S1Fc1U2Z1B1	HT243B1	LumA
cDC1	0.00320389	HT243B1H3A2-S1Fc1U3Z1B1	HT243B1	LumA
cDC1	0.00521836	HT243B1H3A2-S1Fc1U4Z1B1	HT243B1	LumA
cDC1	0.0221607	HT243B1H4A2-S1Fc1U1Z1B1	HT243B1	LumA
cDC1	0.0187542	HT243B1H4A2-S1Fc1U2Z1B1	HT243B1	LumA
cDC1	0.000626779	HT262B1-S1H2Fc2U1Z1Bs1	HT262B1	LumA
cDC1	0.00126955	HT297B1-S1H1Fc2U1Z1Bs1	HT297B1	LumA
cDC1	0.00685635	HT235B1-S1Fc1U1Z1Bn1	HT235B1	LumB
cDC1	0.011197	HT235B1-S1Fc1U2Z1Bn1	HT235B1	LumB
cDC1	0.0140055	HT235B1H2-S1Fc1U1Z1B1	HT235B1	LumB
cDC1	0.00873323	HT235B1H3-S1Fc1U1Z1B1	HT235B1	LumB
cDC1	0.0229113	HT263B1-S1H1Fc2U1Z1Bs1	HT263B1	LumB
cDC1	0.0200112	HT305B1-S1H1Fc2U1Z1Bs1	HT305B1	LumB
cDC1	0.020968	HT308B1-S1H1Fc2U1Z1Bs1	HT308B1	LumB
cDC1	0.00807946	HT308B1-S1H4Fc2U1Z1Bs1	HT308B1	LumB
cDC1	0.0167996	HT308B1-S1H5Fc2U1Z1Bs1	HT308B1	LumB
cDC1	0.0361889	HT323B1-S1H1Fc2U1Z1Bs1	HT323B1	LumB
cDC1	0.0195884	HT323B1-S1H3Fc2U1Z1Bs1	HT323B1	LumB
cDC2	0.0418876	HT206B1-S1Fc1U2Z1B1	HT206B1	Basal
cDC2	0.0370733	HT206B1-S1Fc1U3Z1B1	HT206B1	Basal
cDC2	0.0388988	HT206B1-S1Fc1U4Z1B1	HT206B1	Basal
cDC2	0.0567745	HT268B1-Th1H3Fc2U12Z1Bs1	HT268B1	Basal
cDC2	0.0648483	HT268B1-Th1H3Fc2U22Z1Bs1	HT268B1	Basal
cDC2	0.0689215	HT268B1-Th1H3Fc2U2Z1Bs1	HT268B1	Basal
cDC2	0.0655957	HT268B1-Th1H3Fc2U32Z1Bs1	HT268B1	Basal
cDC2	0.0508607	HT268B1-Th1K3Fc2U1Z1Bs1	HT268B1	Basal
cDC2	0.027164	HT271B1-S1H3Fc2U1Z1Bs1	HT271B1	Basal
cDC2	0.0352881	HT271B1-S1H3Fc2U2Z1Bs1	HT271B1	Basal
cDC2	0.0295697	HT271B1-S1H3Fc2U3Z1Bs1	HT271B1	Basal
cDC2	0.0428726	HT271B1-S1H3Fc2U4Z1Bs1	HT271B1	Basal
cDC2	0.033702	HT339B1-S1H3Fc2U1Z1Bs1	HT339B1	Basal
cDC2	0.0260433	HT365B1-S1H1Fc2U1Z1Bs1	HT365B1	Her2
cDC2	0.0182066	HT243B1H3A2-S1Fc1U1Z1B1	HT243B1	LumA
cDC2	0.0249692	HT243B1H3A2-S1Fc1U2Z1B1	HT243B1	LumA
cDC2	0.0213348	HT243B1H3A2-S1Fc1U3Z1B1	HT243B1	LumA
cDC2	0.0250312	HT243B1H3A2-S1Fc1U4Z1B1	HT243B1	LumA
cDC2	0.0477633	HT243B1H4A2-S1Fc1U1Z1B1	HT243B1	LumA
cDC2	0.0273019	HT243B1H4A2-S1Fc1U2Z1B1	HT243B1	LumA
cDC2	0.0276174	HT262B1-S1H2Fc2U1Z1Bs1	HT262B1	LumA
cDC2	0.0388043	HT297B1-S1H1Fc2U1Z1Bs1	HT297B1	LumA
cDC2	0.0328374	HT235B1-S1Fc1U1Z1Bn1	HT235B1	LumB
cDC2	0.042627	HT235B1-S1Fc1U2Z1Bn1	HT235B1	LumB
cDC2	0.0381917	HT235B1H2-S1Fc1U1Z1B1	HT235B1	LumB
cDC2	0.0409701	HT235B1H3-S1Fc1U1Z1B1	HT235B1	LumB
cDC2	0.0369806	HT263B1-S1H1Fc2U1Z1Bs1	HT263B1	LumB
cDC2	0.0327357	HT305B1-S1H1Fc2U1Z1Bs1	HT305B1	LumB
cDC2	0.0286063	HT308B1-S1H1Fc2U1Z1Bs1	HT308B1	LumB
cDC2	0.01116	HT308B1-S1H4Fc2U1Z1Bs1	HT308B1	LumB
cDC2	0.0171375	HT308B1-S1H5Fc2U1Z1Bs1	HT308B1	LumB
cDC2	0.0397319	HT323B1-S1H1Fc2U1Z1Bs1	HT323B1	LumB
cDC2	0.0379428	HT323B1-S1H3Fc2U1Z1Bs1	HT323B1	LumB
DC	0.000713864	HT206B1-S1Fc1U2Z1B1	HT206B1	Basal
DC	0.000104408	HT206B1-S1Fc1U3Z1B1	HT206B1	Basal
DC	0.00206518	HT206B1-S1Fc1U4Z1B1	HT206B1	Basal
DC	0.00143502	HT268B1-Th1H3Fc2U12Z1Bs1	HT268B1	Basal
DC	0.00385948	HT268B1-Th1H3Fc2U22Z1Bs1	HT268B1	Basal
DC	0.00400035	HT268B1-Th1H3Fc2U2Z1Bs1	HT268B1	Basal
DC	0.00371237	HT268B1-Th1H3Fc2U32Z1Bs1	HT268B1	Basal
DC	0.000243998	HT268B1-Th1K3Fc2U1Z1Bs1	HT268B1	Basal
DC	0.00033284	HT271B1-S1H3Fc2U2Z1Bs1	HT271B1	Basal
DC	0.00158761	HT271B1-S1H3Fc2U3Z1Bs1	HT271B1	Basal
DC	0.000230165	HT271B1-S1H3Fc2U4Z1Bs1	HT271B1	Basal
DC	0.0128416	HT339B1-S1H3Fc2U1Z1Bs1	HT339B1	Basal
DC	0.000182625	HT365B1-S1H1Fc2U1Z1Bs1	HT365B1	Her2
DC	0.00533803	HT243B1H3A2-S1Fc1U1Z1B1	HT243B1	LumA
DC	0.00973102	HT243B1H3A2-S1Fc1U3Z1B1	HT243B1	LumA
DC	0.000481224	HT235B1-S1Fc1U2Z1Bn1	HT235B1	LumB
DC	0.000520833	HT235B1H2-S1Fc1U1Z1B1	HT235B1	LumB
DC	0.000309598	HT235B1H3-S1Fc1U1Z1B1	HT235B1	LumB
DC	0.00036421	HT305B1-S1H1Fc2U1Z1Bs1	HT305B1	LumB
DC	0.00510085	HT308B1-S1H1Fc2U1Z1Bs1	HT308B1	LumB
DC	0.000614736	HT308B1-S1H4Fc2U1Z1Bs1	HT308B1	LumB
DC	0.00528113	HT308B1-S1H5Fc2U1Z1Bs1	HT308B1	LumB
DC	0.00954021	HT323B1-S1H1Fc2U1Z1Bs1	HT323B1	LumB
DC	0.00144001	HT323B1-S1H3Fc2U1Z1Bs1	HT323B1	LumB
Endothelial	0.0579637	HT206B1-S1Fc1U2Z1B1	HT206B1	Basal
Endothelial	0.054323	HT206B1-S1Fc1U3Z1B1	HT206B1	Basal
Endothelial	0.0537985	HT206B1-S1Fc1U4Z1B1	HT206B1	Basal
Endothelial	0.024572	HT268B1-Th1H3Fc2U12Z1Bs1	HT268B1	Basal
Endothelial	0.0224741	HT268B1-Th1H3Fc2U22Z1Bs1	HT268B1	Basal
Endothelial	0.0280801	HT268B1-Th1H3Fc2U2Z1Bs1	HT268B1	Basal
Endothelial	0.0263667	HT268B1-Th1H3Fc2U32Z1Bs1	HT268B1	Basal
Endothelial	0.0229977	HT268B1-Th1K3Fc2U1Z1Bs1	HT268B1	Basal
Endothelial	0.0347499	HT271B1-S1H3Fc2U1Z1Bs1	HT271B1	Basal
Endothelial	0.0320667	HT271B1-S1H3Fc2U2Z1Bs1	HT271B1	Basal
Endothelial	0.0377978	HT271B1-S1H3Fc2U3Z1Bs1	HT271B1	Basal
Endothelial	0.0422353	HT271B1-S1H3Fc2U4Z1Bs1	HT271B1	Basal
Endothelial	0.0773716	HT339B1-S1H3Fc2U1Z1Bs1	HT339B1	Basal
Endothelial	0.0620045	HT365B1-S1H1Fc2U1Z1Bs1	HT365B1	Her2
Endothelial	0.0443052	HT243B1H3A2-S1Fc1U1Z1B1	HT243B1	LumA
Endothelial	0.048331	HT243B1H3A2-S1Fc1U2Z1B1	HT243B1	LumA
Endothelial	0.047021	HT243B1H3A2-S1Fc1U3Z1B1	HT243B1	LumA
Endothelial	0.0426738	HT243B1H3A2-S1Fc1U4Z1B1	HT243B1	LumA
Endothelial	0.0592465	HT243B1H4A2-S1Fc1U1Z1B1	HT243B1	LumA
Endothelial	0.0592975	HT243B1H4A2-S1Fc1U2Z1B1	HT243B1	LumA
Endothelial	0.08231	HT262B1-S1H2Fc2U1Z1Bs1	HT262B1	LumA
Endothelial	0.0619502	HT297B1-S1H1Fc2U1Z1Bs1	HT297B1	LumA
Endothelial	0.0514978	HT235B1-S1Fc1U1Z1Bn1	HT235B1	LumB
Endothelial	0.0530457	HT235B1-S1Fc1U2Z1Bn1	HT235B1	LumB
Endothelial	0.0392497	HT235B1H2-S1Fc1U1Z1B1	HT235B1	LumB
Endothelial	0.0671827	HT235B1H3-S1Fc1U1Z1B1	HT235B1	LumB
Endothelial	0.0772345	HT263B1-S1H1Fc2U1Z1Bs1	HT263B1	LumB
Endothelial	0.0452337	HT305B1-S1H1Fc2U1Z1Bs1	HT305B1	LumB
Endothelial	0.0801953	HT308B1-S1H1Fc2U1Z1Bs1	HT308B1	LumB
Endothelial	0.0561532	HT308B1-S1H4Fc2U1Z1Bs1	HT308B1	LumB
Endothelial	0.0568233	HT308B1-S1H5Fc2U1Z1Bs1	HT308B1	LumB
Endothelial	0.0436217	HT323B1-S1H1Fc2U1Z1Bs1	HT323B1	LumB
Endothelial	0.0399502	HT323B1-S1H3Fc2U1Z1Bs1	HT323B1	LumB
Mast	0.000186586	HT268B1-Th1H3Fc2U12Z1Bs1	HT268B1	Basal
Mast	3.37564e-05	HT268B1-Th1H3Fc2U22Z1Bs1	HT268B1	Basal
Mast	0.00508858	HT271B1-S1H3Fc2U2Z1Bs1	HT271B1	Basal
Mast	0.000127518	HT271B1-S1H3Fc2U3Z1Bs1	HT271B1	Basal
Mast	0.000480639	HT271B1-S1H3Fc2U4Z1Bs1	HT271B1	Basal
Mast	0.00277998	HT339B1-S1H3Fc2U1Z1Bs1	HT339B1	Basal
Mast	0.00173555	HT365B1-S1H1Fc2U1Z1Bs1	HT365B1	Her2
Mast	0.0485681	HT243B1H3A2-S1Fc1U1Z1B1	HT243B1	LumA
Mast	0.0395448	HT243B1H3A2-S1Fc1U2Z1B1	HT243B1	LumA
Mast	0.0274993	HT243B1H3A2-S1Fc1U3Z1B1	HT243B1	LumA
Mast	0.0237923	HT243B1H3A2-S1Fc1U4Z1B1	HT243B1	LumA
Mast	0.0293729	HT243B1H4A2-S1Fc1U1Z1B1	HT243B1	LumA
Mast	0.0175637	HT243B1H4A2-S1Fc1U2Z1B1	HT243B1	LumA
Mast	0.0349961	HT262B1-S1H2Fc2U1Z1Bs1	HT262B1	LumA
Mast	0.0285224	HT297B1-S1H1Fc2U1Z1Bs1	HT297B1	LumA
Mast	0.0504524	HT235B1-S1Fc1U1Z1Bn1	HT235B1	LumB
Mast	0.0480321	HT235B1-S1Fc1U2Z1Bn1	HT235B1	LumB
Mast	0.0318848	HT235B1H2-S1Fc1U1Z1B1	HT235B1	LumB
Mast	0.0279283	HT235B1H3-S1Fc1U1Z1B1	HT235B1	LumB
Mast	0.0507139	HT263B1-S1H1Fc2U1Z1Bs1	HT263B1	LumB
Mast	0.0310934	HT305B1-S1H1Fc2U1Z1Bs1	HT305B1	LumB
Mast	0.0211307	HT308B1-S1H1Fc2U1Z1Bs1	HT308B1	LumB
Mast	0.0348798	HT308B1-S1H4Fc2U1Z1Bs1	HT308B1	LumB
Mast	0.038214	HT308B1-S1H5Fc2U1Z1Bs1	HT308B1	LumB
Mast	0.0343397	HT323B1-S1H1Fc2U1Z1Bs1	HT323B1	LumB
Mast	0.0213956	HT323B1-S1H3Fc2U1Z1Bs1	HT323B1	LumB
mCAF	0.0818848	HT206B1-S1Fc1U2Z1B1	HT206B1	Basal
mCAF	0.0456952	HT206B1-S1Fc1U3Z1B1	HT206B1	Basal
mCAF	0.0434666	HT206B1-S1Fc1U4Z1B1	HT206B1	Basal
mCAF	0.0968323	HT268B1-Th1H3Fc2U12Z1Bs1	HT268B1	Basal
mCAF	0.0717693	HT268B1-Th1H3Fc2U22Z1Bs1	HT268B1	Basal
mCAF	0.0810251	HT268B1-Th1H3Fc2U2Z1Bs1	HT268B1	Basal
mCAF	0.0702041	HT268B1-Th1H3Fc2U32Z1Bs1	HT268B1	Basal
mCAF	0.0936875	HT268B1-Th1K3Fc2U1Z1Bs1	HT268B1	Basal
mCAF	0.084843	HT271B1-S1H3Fc2U1Z1Bs1	HT271B1	Basal
mCAF	0.112465	HT271B1-S1H3Fc2U2Z1Bs1	HT271B1	Basal
mCAF	0.122207	HT271B1-S1H3Fc2U3Z1Bs1	HT271B1	Basal
mCAF	0.115851	HT271B1-S1H3Fc2U4Z1Bs1	HT271B1	Basal
mCAF	0.121963	HT339B1-S1H3Fc2U1Z1Bs1	HT339B1	Basal
mCAF	0.112495	HT365B1-S1H1Fc2U1Z1Bs1	HT365B1	Her2
mCAF	0.121751	HT243B1H3A2-S1Fc1U1Z1B1	HT243B1	LumA
mCAF	0.128075	HT243B1H3A2-S1Fc1U2Z1B1	HT243B1	LumA
mCAF	0.13046	HT243B1H3A2-S1Fc1U3Z1B1	HT243B1	LumA
mCAF	0.090098	HT243B1H3A2-S1Fc1U4Z1B1	HT243B1	LumA
mCAF	0.150184	HT243B1H4A2-S1Fc1U1Z1B1	HT243B1	LumA
mCAF	0.152272	HT243B1H4A2-S1Fc1U2Z1B1	HT243B1	LumA
mCAF	0.0811514	HT262B1-S1H2Fc2U1Z1Bs1	HT262B1	LumA
mCAF	0.103184	HT297B1-S1H1Fc2U1Z1Bs1	HT297B1	LumA
mCAF	0.0601497	HT235B1-S1Fc1U1Z1Bn1	HT235B1	LumB
mCAF	0.0836022	HT235B1-S1Fc1U2Z1Bn1	HT235B1	LumB
mCAF	0.0616536	HT235B1H2-S1Fc1U1Z1B1	HT235B1	LumB
mCAF	0.0582043	HT235B1H3-S1Fc1U1Z1B1	HT235B1	LumB
mCAF	0.0904428	HT263B1-S1H1Fc2U1Z1Bs1	HT263B1	LumB
mCAF	0.148668	HT305B1-S1H1Fc2U1Z1Bs1	HT305B1	LumB
mCAF	0.0269957	HT308B1-S1H1Fc2U1Z1Bs1	HT308B1	LumB
mCAF	0.0204741	HT308B1-S1H4Fc2U1Z1Bs1	HT308B1	LumB
mCAF	0.0491042	HT308B1-S1H5Fc2U1Z1Bs1	HT308B1	LumB
mCAF	0.122494	HT323B1-S1H1Fc2U1Z1Bs1	HT323B1	LumB
mCAF	0.0732872	HT323B1-S1H3Fc2U1Z1Bs1	HT323B1	LumB
Mono_Macro	0.0554417	HT206B1-S1Fc1U2Z1B1	HT206B1	Basal
Mono_Macro	0.0503058	HT206B1-S1Fc1U3Z1B1	HT206B1	Basal
Mono_Macro	0.0708014	HT206B1-S1Fc1U4Z1B1	HT206B1	Basal
Mono_Macro	0.0653835	HT268B1-Th1H3Fc2U12Z1Bs1	HT268B1	Basal
Mono_Macro	0.0588821	HT268B1-Th1H3Fc2U22Z1Bs1	HT268B1	Basal
Mono_Macro	0.0747894	HT268B1-Th1H3Fc2U2Z1Bs1	HT268B1	Basal
Mono_Macro	0.0433241	HT268B1-Th1H3Fc2U32Z1Bs1	HT268B1	Basal
Mono_Macro	0.034406	HT268B1-Th1K3Fc2U1Z1Bs1	HT268B1	Basal
Mono_Macro	0.0362326	HT271B1-S1H3Fc2U1Z1Bs1	HT271B1	Basal
Mono_Macro	0.027661	HT271B1-S1H3Fc2U2Z1Bs1	HT271B1	Basal
Mono_Macro	0.0279448	HT271B1-S1H3Fc2U3Z1Bs1	HT271B1	Basal
Mono_Macro	0.0392557	HT271B1-S1H3Fc2U4Z1Bs1	HT271B1	Basal
Mono_Macro	0.0553798	HT339B1-S1H3Fc2U1Z1Bs1	HT339B1	Basal
Mono_Macro	0.0578315	HT365B1-S1H1Fc2U1Z1Bs1	HT365B1	Her2
Mono_Macro	0.069615	HT243B1H3A2-S1Fc1U1Z1B1	HT243B1	LumA
Mono_Macro	0.0725984	HT243B1H3A2-S1Fc1U2Z1B1	HT243B1	LumA
Mono_Macro	0.0718214	HT243B1H3A2-S1Fc1U3Z1B1	HT243B1	LumA
Mono_Macro	0.0624242	HT243B1H3A2-S1Fc1U4Z1B1	HT243B1	LumA
Mono_Macro	0.0608328	HT243B1H4A2-S1Fc1U1Z1B1	HT243B1	LumA
Mono_Macro	0.0509198	HT243B1H4A2-S1Fc1U2Z1B1	HT243B1	LumA
Mono_Macro	0.0683409	HT262B1-S1H2Fc2U1Z1Bs1	HT262B1	LumA
Mono_Macro	0.083166	HT297B1-S1H1Fc2U1Z1Bs1	HT297B1	LumA
Mono_Macro	0.0483903	HT235B1-S1Fc1U1Z1Bn1	HT235B1	LumB
Mono_Macro	0.0745897	HT235B1-S1Fc1U2Z1Bn1	HT235B1	LumB
Mono_Macro	0.0681234	HT235B1H2-S1Fc1U1Z1B1	HT235B1	LumB
Mono_Macro	0.0742389	HT235B1H3-S1Fc1U1Z1B1	HT235B1	LumB
Mono_Macro	0.0312348	HT263B1-S1H1Fc2U1Z1Bs1	HT263B1	LumB
Mono_Macro	0.0361792	HT305B1-S1H1Fc2U1Z1Bs1	HT305B1	LumB
Mono_Macro	0.0503369	HT308B1-S1H1Fc2U1Z1Bs1	HT308B1	LumB
Mono_Macro	0.0363041	HT308B1-S1H4Fc2U1Z1Bs1	HT308B1	LumB
Mono_Macro	0.0614551	HT308B1-S1H5Fc2U1Z1Bs1	HT308B1	LumB
Mono_Macro	0.0366827	HT323B1-S1H1Fc2U1Z1Bs1	HT323B1	LumB
Mono_Macro	0.0262712	HT323B1-S1H3Fc2U1Z1Bs1	HT323B1	LumB
NK cells	0.00104668	HT206B1-S1Fc1U2Z1B1	HT206B1	Basal
NK cells	0.00388079	HT206B1-S1Fc1U3Z1B1	HT206B1	Basal
NK cells	0.000542802	HT206B1-S1Fc1U4Z1B1	HT206B1	Basal
NK cells	0.00035621	HT268B1-Th1H3Fc2U12Z1Bs1	HT268B1	Basal
NK cells	0.00141777	HT268B1-Th1H3Fc2U22Z1Bs1	HT268B1	Basal
NK cells	0.000400291	HT268B1-Th1H3Fc2U32Z1Bs1	HT268B1	Basal
NK cells	0.00310508	HT268B1-Th1K3Fc2U1Z1Bs1	HT268B1	Basal
NK cells	0.000304358	HT271B1-S1H3Fc2U1Z1Bs1	HT271B1	Basal
NK cells	7.65111e-05	HT271B1-S1H3Fc2U3Z1Bs1	HT271B1	Basal
NK cells	0.000934239	HT339B1-S1H3Fc2U1Z1Bs1	HT339B1	Basal
NK cells	0.00546134	HT365B1-S1H1Fc2U1Z1Bs1	HT365B1	Her2
NK cells	0.0170094	HT243B1H3A2-S1Fc1U1Z1B1	HT243B1	LumA
NK cells	0.00241821	HT243B1H3A2-S1Fc1U2Z1B1	HT243B1	LumA
NK cells	0.00576976	HT243B1H3A2-S1Fc1U3Z1B1	HT243B1	LumA
NK cells	0.00248217	HT243B1H3A2-S1Fc1U4Z1B1	HT243B1	LumA
NK cells	0.00148515	HT243B1H4A2-S1Fc1U1Z1B1	HT243B1	LumA
NK cells	0.000419182	HT243B1H4A2-S1Fc1U2Z1B1	HT243B1	LumA
NK cells	0.00187933	HT262B1-S1H2Fc2U1Z1Bs1	HT262B1	LumA
NK cells	0.000276753	HT297B1-S1H1Fc2U1Z1Bs1	HT297B1	LumA
NK cells	0.00100931	HT235B1-S1Fc1U1Z1Bn1	HT235B1	LumB
NK cells	0.00219129	HT235B1-S1Fc1U2Z1Bn1	HT235B1	LumB
NK cells	0.00456543	HT235B1H2-S1Fc1U1Z1B1	HT235B1	LumB
NK cells	0.00394737	HT235B1H3-S1Fc1U1Z1B1	HT235B1	LumB
NK cells	0.00018305	HT263B1-S1H1Fc2U1Z1Bs1	HT263B1	LumB
NK cells	0.00118359	HT305B1-S1H1Fc2U1Z1Bs1	HT305B1	LumB
NK cells	0.00827807	HT308B1-S1H1Fc2U1Z1Bs1	HT308B1	LumB
NK cells	0.0147041	HT308B1-S1H4Fc2U1Z1Bs1	HT308B1	LumB
NK cells	0.0122806	HT308B1-S1H5Fc2U1Z1Bs1	HT308B1	LumB
NK cells	0.0210004	HT323B1-S1H1Fc2U1Z1Bs1	HT323B1	LumB
NK cells	0.00344149	HT323B1-S1H3Fc2U1Z1Bs1	HT323B1	LumB
NKT_cells	0.0252168	HT206B1-S1Fc1U2Z1B1	HT206B1	Basal
NKT_cells	0.0212637	HT206B1-S1Fc1U3Z1B1	HT206B1	Basal
NKT_cells	0.0243097	HT206B1-S1Fc1U4Z1B1	HT206B1	Basal
NKT_cells	0.0137876	HT268B1-Th1H3Fc2U12Z1Bs1	HT268B1	Basal
NKT_cells	0.0272274	HT268B1-Th1H3Fc2U22Z1Bs1	HT268B1	Basal
NKT_cells	0.0274953	HT268B1-Th1H3Fc2U2Z1Bs1	HT268B1	Basal
NKT_cells	0.0294361	HT268B1-Th1H3Fc2U32Z1Bs1	HT268B1	Basal
NKT_cells	0.0244122	HT268B1-Th1K3Fc2U1Z1Bs1	HT268B1	Basal
NKT_cells	0.0171997	HT271B1-S1H3Fc2U1Z1Bs1	HT271B1	Basal
NKT_cells	0.00723003	HT271B1-S1H3Fc2U2Z1Bs1	HT271B1	Basal
NKT_cells	0.00238824	HT271B1-S1H3Fc2U3Z1Bs1	HT271B1	Basal
NKT_cells	0.0226761	HT339B1-S1H3Fc2U1Z1Bs1	HT339B1	Basal
NKT_cells	0.0105015	HT365B1-S1H1Fc2U1Z1Bs1	HT365B1	Her2
NKT_cells	0.0204742	HT243B1H3A2-S1Fc1U1Z1B1	HT243B1	LumA
NKT_cells	0.0205785	HT243B1H3A2-S1Fc1U2Z1B1	HT243B1	LumA
NKT_cells	0.0149591	HT243B1H3A2-S1Fc1U3Z1B1	HT243B1	LumA
NKT_cells	0.0132709	HT243B1H3A2-S1Fc1U4Z1B1	HT243B1	LumA
NKT_cells	0.00924092	HT243B1H4A2-S1Fc1U1Z1B1	HT243B1	LumA
NKT_cells	0.0228789	HT243B1H4A2-S1Fc1U2Z1B1	HT243B1	LumA
NKT_cells	0.013269	HT262B1-S1H2Fc2U1Z1Bs1	HT262B1	LumA
NKT_cells	0.0135206	HT297B1-S1H1Fc2U1Z1Bs1	HT297B1	LumA
NKT_cells	0.0210389	HT235B1-S1Fc1U1Z1Bn1	HT235B1	LumB
NKT_cells	0.0236057	HT235B1-S1Fc1U2Z1Bn1	HT235B1	LumB
NKT_cells	0.028776	HT235B1H2-S1Fc1U1Z1B1	HT235B1	LumB
NKT_cells	0.0285217	HT235B1H3-S1Fc1U1Z1B1	HT235B1	LumB
NKT_cells	0.0244234	HT263B1-S1H1Fc2U1Z1Bs1	HT263B1	LumB
NKT_cells	0.0175386	HT305B1-S1H1Fc2U1Z1Bs1	HT305B1	LumB
NKT_cells	0.0501652	HT308B1-S1H1Fc2U1Z1Bs1	HT308B1	LumB
NKT_cells	0.0199886	HT308B1-S1H4Fc2U1Z1Bs1	HT308B1	LumB
NKT_cells	0.0550702	HT308B1-S1H5Fc2U1Z1Bs1	HT308B1	LumB
NKT_cells	0.0175217	HT323B1-S1H1Fc2U1Z1Bs1	HT323B1	LumB
NKT_cells	0.0365924	HT323B1-S1H3Fc2U1Z1Bs1	HT323B1	LumB
Normal_duct	0.03002	HT206B1-S1Fc1U2Z1B1	HT206B1	Basal
Normal_duct	0.053285	HT206B1-S1Fc1U3Z1B1	HT206B1	Basal
Normal_duct	0.0402912	HT206B1-S1Fc1U4Z1B1	HT206B1	Basal
Normal_duct	0.0407281	HT268B1-Th1H3Fc2U12Z1Bs1	HT268B1	Basal
Normal_duct	0.0327764	HT268B1-Th1H3Fc2U22Z1Bs1	HT268B1	Basal
Normal_duct	0.0569404	HT268B1-Th1H3Fc2U2Z1Bs1	HT268B1	Basal
Normal_duct	0.0434729	HT268B1-Th1H3Fc2U32Z1Bs1	HT268B1	Basal
Normal_duct	0.0382414	HT268B1-Th1K3Fc2U1Z1Bs1	HT268B1	Basal
Normal_duct	0.0381744	HT271B1-S1H3Fc2U1Z1Bs1	HT271B1	Basal
Normal_duct	0.0234705	HT271B1-S1H3Fc2U2Z1Bs1	HT271B1	Basal
Normal_duct	0.0462122	HT271B1-S1H3Fc2U3Z1Bs1	HT271B1	Basal
Normal_duct	0.0443697	HT271B1-S1H3Fc2U4Z1Bs1	HT271B1	Basal
Normal_duct	0.0181031	HT339B1-S1H3Fc2U1Z1Bs1	HT339B1	Basal
Normal_duct	0.239967	HT365B1-S1H1Fc2U1Z1Bs1	HT365B1	Her2
Normal_duct	0.140878	HT243B1H3A2-S1Fc1U1Z1B1	HT243B1	LumA
Normal_duct	0.122973	HT243B1H3A2-S1Fc1U2Z1B1	HT243B1	LumA
Normal_duct	0.153603	HT243B1H3A2-S1Fc1U3Z1B1	HT243B1	LumA
Normal_duct	0.139496	HT243B1H3A2-S1Fc1U4Z1B1	HT243B1	LumA
Normal_duct	0.18679	HT243B1H4A2-S1Fc1U1Z1B1	HT243B1	LumA
Normal_duct	0.19905	HT243B1H4A2-S1Fc1U2Z1B1	HT243B1	LumA
Normal_duct	0.114967	HT262B1-S1H2Fc2U1Z1Bs1	HT262B1	LumA
Normal_duct	0.18763	HT297B1-S1H1Fc2U1Z1Bs1	HT297B1	LumA
Normal_duct	0.134581	HT235B1-S1Fc1U1Z1Bn1	HT235B1	LumB
Normal_duct	0.0951491	HT235B1-S1Fc1U2Z1Bn1	HT235B1	LumB
Normal_duct	0.0874349	HT235B1H2-S1Fc1U1Z1B1	HT235B1	LumB
Normal_duct	0.0933308	HT235B1H3-S1Fc1U1Z1B1	HT235B1	LumB
Normal_duct	0.129108	HT263B1-S1H1Fc2U1Z1Bs1	HT263B1	LumB
Normal_duct	0.128306	HT305B1-S1H1Fc2U1Z1Bs1	HT305B1	LumB
Normal_duct	0.0856588	HT308B1-S1H1Fc2U1Z1Bs1	HT308B1	LumB
Normal_duct	0.0425156	HT308B1-S1H4Fc2U1Z1Bs1	HT308B1	LumB
Normal_duct	0.0807673	HT308B1-S1H5Fc2U1Z1Bs1	HT308B1	LumB
Normal_duct	0.079759	HT323B1-S1H1Fc2U1Z1Bs1	HT323B1	LumB
Normal_duct	0.0886287	HT323B1-S1H3Fc2U1Z1Bs1	HT323B1	LumB
pDC	0.00968178	HT206B1-S1Fc1U2Z1B1	HT206B1	Basal
pDC	0.0175663	HT206B1-S1Fc1U3Z1B1	HT206B1	Basal
pDC	0.0135412	HT206B1-S1Fc1U4Z1B1	HT206B1	Basal
pDC	0.00632301	HT268B1-Th1H3Fc2U12Z1Bs1	HT268B1	Basal
pDC	0.0130829	HT268B1-Th1H3Fc2U22Z1Bs1	HT268B1	Basal
pDC	0.0099106	HT268B1-Th1H3Fc2U2Z1Bs1	HT268B1	Basal
pDC	0.00987269	HT268B1-Th1H3Fc2U32Z1Bs1	HT268B1	Basal
pDC	0.0086715	HT268B1-Th1K3Fc2U1Z1Bs1	HT268B1	Basal
pDC	0.017031	HT271B1-S1H3Fc2U1Z1Bs1	HT271B1	Basal
pDC	0.00201289	HT271B1-S1H3Fc2U2Z1Bs1	HT271B1	Basal
pDC	0.016582	HT271B1-S1H3Fc2U3Z1Bs1	HT271B1	Basal
pDC	0.0477801	HT339B1-S1H3Fc2U1Z1Bs1	HT339B1	Basal
pDC	0.00121596	HT243B1H3A2-S1Fc1U1Z1B1	HT243B1	LumA
pDC	0.0117139	HT243B1H3A2-S1Fc1U3Z1B1	HT243B1	LumA
pDC	0.00215492	HT243B1H4A2-S1Fc1U1Z1B1	HT243B1	LumA
pDC	0.00377264	HT243B1H4A2-S1Fc1U2Z1B1	HT243B1	LumA
pDC	0.00298878	HT235B1-S1Fc1U1Z1Bn1	HT235B1	LumB
pDC	0.00879522	HT235B1-S1Fc1U2Z1Bn1	HT235B1	LumB
pDC	0.000480143	HT235B1H2-S1Fc1U1Z1B1	HT235B1	LumB
pDC	0.00552077	HT305B1-S1H1Fc2U1Z1Bs1	HT305B1	LumB
pDC	0.00665874	HT308B1-S1H1Fc2U1Z1Bs1	HT308B1	LumB
pDC	0.00306021	HT308B1-S1H4Fc2U1Z1Bs1	HT308B1	LumB
pDC	0.00998118	HT308B1-S1H5Fc2U1Z1Bs1	HT308B1	LumB
pDC	0.00414207	HT323B1-S1H1Fc2U1Z1Bs1	HT323B1	LumB
pDC	0.00341122	HT323B1-S1H3Fc2U1Z1Bs1	HT323B1	LumB
Plasma	0.187089	HT206B1-S1Fc1U2Z1B1	HT206B1	Basal
Plasma	0.20541	HT206B1-S1Fc1U3Z1B1	HT206B1	Basal
Plasma	0.224263	HT206B1-S1Fc1U4Z1B1	HT206B1	Basal
Plasma	0.0553946	HT268B1-Th1H3Fc2U12Z1Bs1	HT268B1	Basal
Plasma	0.0514535	HT268B1-Th1H3Fc2U22Z1Bs1	HT268B1	Basal
Plasma	0.056819	HT268B1-Th1H3Fc2U2Z1Bs1	HT268B1	Basal
Plasma	0.0445412	HT268B1-Th1H3Fc2U32Z1Bs1	HT268B1	Basal
Plasma	0.0873048	HT268B1-Th1K3Fc2U1Z1Bs1	HT268B1	Basal
Plasma	0.115254	HT271B1-S1H3Fc2U1Z1Bs1	HT271B1	Basal
Plasma	0.113016	HT271B1-S1H3Fc2U2Z1Bs1	HT271B1	Basal
Plasma	0.124317	HT271B1-S1H3Fc2U3Z1Bs1	HT271B1	Basal
Plasma	0.10329	HT271B1-S1H3Fc2U4Z1Bs1	HT271B1	Basal
Plasma	0.0904825	HT339B1-S1H3Fc2U1Z1Bs1	HT339B1	Basal
Plasma	0.0179034	HT365B1-S1H1Fc2U1Z1Bs1	HT365B1	Her2
Plasma	0.0297371	HT243B1H3A2-S1Fc1U1Z1B1	HT243B1	LumA
Plasma	0.0320673	HT243B1H3A2-S1Fc1U2Z1B1	HT243B1	LumA
Plasma	0.0431194	HT243B1H3A2-S1Fc1U3Z1B1	HT243B1	LumA
Plasma	0.0406863	HT243B1H3A2-S1Fc1U4Z1B1	HT243B1	LumA
Plasma	0.05629	HT243B1H4A2-S1Fc1U1Z1B1	HT243B1	LumA
Plasma	0.0525199	HT243B1H4A2-S1Fc1U2Z1B1	HT243B1	LumA
Plasma	0.172932	HT262B1-S1H2Fc2U1Z1Bs1	HT262B1	LumA
Plasma	0.149963	HT297B1-S1H1Fc2U1Z1Bs1	HT297B1	LumA
Plasma	0.112508	HT235B1-S1Fc1U1Z1Bn1	HT235B1	LumB
Plasma	0.107773	HT235B1-S1Fc1U2Z1Bn1	HT235B1	LumB
Plasma	0.113257	HT235B1H2-S1Fc1U1Z1B1	HT235B1	LumB
Plasma	0.0709107	HT235B1H3-S1Fc1U1Z1B1	HT235B1	LumB
Plasma	0.103217	HT263B1-S1H1Fc2U1Z1Bs1	HT263B1	LumB
Plasma	0.0625016	HT305B1-S1H1Fc2U1Z1Bs1	HT305B1	LumB
Plasma	0.0284144	HT308B1-S1H1Fc2U1Z1Bs1	HT308B1	LumB
Plasma	0.0587224	HT308B1-S1H4Fc2U1Z1Bs1	HT308B1	LumB
Plasma	0.0697382	HT308B1-S1H5Fc2U1Z1Bs1	HT308B1	LumB
Plasma	0.0446359	HT323B1-S1H1Fc2U1Z1Bs1	HT323B1	LumB
Plasma	0.103137	HT323B1-S1H3Fc2U1Z1Bs1	HT323B1	LumB
Treg	0.034342	HT206B1-S1Fc1U2Z1B1	HT206B1	Basal
Treg	0.0124017	HT206B1-S1Fc1U3Z1B1	HT206B1	Basal
Treg	0.0136885	HT206B1-S1Fc1U4Z1B1	HT206B1	Basal
Treg	0.0460992	HT268B1-Th1H3Fc2U12Z1Bs1	HT268B1	Basal
Treg	0.0249634	HT268B1-Th1H3Fc2U22Z1Bs1	HT268B1	Basal
Treg	0.032795	HT268B1-Th1H3Fc2U2Z1Bs1	HT268B1	Basal
Treg	0.0487067	HT268B1-Th1H3Fc2U32Z1Bs1	HT268B1	Basal
Treg	0.0528054	HT268B1-Th1K3Fc2U1Z1Bs1	HT268B1	Basal
Treg	0.027134	HT271B1-S1H3Fc2U1Z1Bs1	HT271B1	Basal
Treg	0.0338079	HT271B1-S1H3Fc2U2Z1Bs1	HT271B1	Basal
Treg	0.072977	HT271B1-S1H3Fc2U3Z1Bs1	HT271B1	Basal
Treg	0.0274167	HT271B1-S1H3Fc2U4Z1Bs1	HT271B1	Basal
Treg	0.0213744	HT339B1-S1H3Fc2U1Z1Bs1	HT339B1	Basal
Treg	0.00636267	HT365B1-S1H1Fc2U1Z1Bs1	HT365B1	Her2
Treg	0.0126667	HT243B1H3A2-S1Fc1U1Z1B1	HT243B1	LumA
Treg	0.0104552	HT243B1H3A2-S1Fc1U2Z1B1	HT243B1	LumA
Treg	0.0155008	HT243B1H3A2-S1Fc1U3Z1B1	HT243B1	LumA
Treg	0.0231462	HT243B1H3A2-S1Fc1U4Z1B1	HT243B1	LumA
Treg	0.00748398	HT243B1H4A2-S1Fc1U1Z1B1	HT243B1	LumA
Treg	0.0128521	HT243B1H4A2-S1Fc1U2Z1B1	HT243B1	LumA
Treg	0.0347502	HT262B1-S1H2Fc2U1Z1Bs1	HT262B1	LumA
Treg	0.00752943	HT297B1-S1H1Fc2U1Z1Bs1	HT297B1	LumA
Treg	0.0200383	HT235B1-S1Fc1U1Z1Bn1	HT235B1	LumB
Treg	0.0063934	HT235B1-S1Fc1U2Z1Bn1	HT235B1	LumB
Treg	0.0479411	HT235B1H2-S1Fc1U1Z1B1	HT235B1	LumB
Treg	0.0305986	HT235B1H3-S1Fc1U1Z1B1	HT235B1	LumB
Treg	0.00905638	HT263B1-S1H1Fc2U1Z1Bs1	HT263B1	LumB
Treg	0.00589657	HT305B1-S1H1Fc2U1Z1Bs1	HT305B1	LumB
Treg	0.0369548	HT308B1-S1H1Fc2U1Z1Bs1	HT308B1	LumB
Treg	0.0361007	HT308B1-S1H4Fc2U1Z1Bs1	HT308B1	LumB
Treg	0.0199638	HT308B1-S1H5Fc2U1Z1Bs1	HT308B1	LumB
Treg	0.0212249	HT323B1-S1H1Fc2U1Z1Bs1	HT323B1	LumB
Treg	0.0367884	HT323B1-S1H3Fc2U1Z1Bs1	HT323B1	LumB
Tumor	0.135303	HT206B1-S1Fc1U2Z1B1	HT206B1	Basal
Tumor	0.233498	HT206B1-S1Fc1U3Z1B1	HT206B1	Basal
Tumor	0.20475	HT206B1-S1Fc1U4Z1B1	HT206B1	Basal
Tumor	0.084076	HT268B1-Th1H3Fc2U12Z1Bs1	HT268B1	Basal
Tumor	0.0976927	HT268B1-Th1H3Fc2U22Z1Bs1	HT268B1	Basal
Tumor	0.110208	HT268B1-Th1H3Fc2U2Z1Bs1	HT268B1	Basal
Tumor	0.0839121	HT268B1-Th1H3Fc2U32Z1Bs1	HT268B1	Basal
Tumor	0.165772	HT268B1-Th1K3Fc2U1Z1Bs1	HT268B1	Basal
Tumor	0.151417	HT271B1-S1H3Fc2U1Z1Bs1	HT271B1	Basal
Tumor	0.11602	HT271B1-S1H3Fc2U2Z1Bs1	HT271B1	Basal
Tumor	0.0981064	HT271B1-S1H3Fc2U3Z1Bs1	HT271B1	Basal
Tumor	0.149696	HT271B1-S1H3Fc2U4Z1Bs1	HT271B1	Basal
Tumor	0.101674	HT339B1-S1H3Fc2U1Z1Bs1	HT339B1	Basal
Tumor	0.2798	HT365B1-S1H1Fc2U1Z1Bs1	HT365B1	Her2
Tumor	0.160244	HT243B1H3A2-S1Fc1U1Z1B1	HT243B1	LumA
Tumor	0.141356	HT243B1H3A2-S1Fc1U2Z1B1	HT243B1	LumA
Tumor	0.129634	HT243B1H3A2-S1Fc1U3Z1B1	HT243B1	LumA
Tumor	0.157344	HT243B1H3A2-S1Fc1U4Z1B1	HT243B1	LumA
Tumor	0.153268	HT243B1H4A2-S1Fc1U1Z1B1	HT243B1	LumA
Tumor	0.154732	HT243B1H4A2-S1Fc1U2Z1B1	HT243B1	LumA
Tumor	0.0681208	HT262B1-S1H2Fc2U1Z1Bs1	HT262B1	LumA
Tumor	0.104729	HT297B1-S1H1Fc2U1Z1Bs1	HT297B1	LumA
Tumor	0.165398	HT235B1-S1Fc1U1Z1Bn1	HT235B1	LumB
Tumor	0.187132	HT235B1-S1Fc1U2Z1Bn1	HT235B1	LumB
Tumor	0.127767	HT235B1H2-S1Fc1U1Z1B1	HT235B1	LumB
Tumor	0.13977	HT235B1H3-S1Fc1U1Z1B1	HT235B1	LumB
Tumor	0.144422	HT263B1-S1H1Fc2U1Z1Bs1	HT263B1	LumB
Tumor	0.148923	HT305B1-S1H1Fc2U1Z1Bs1	HT305B1	LumB
Tumor	0.075733	HT308B1-S1H1Fc2U1Z1Bs1	HT308B1	LumB
Tumor	0.176592	HT308B1-S1H4Fc2U1Z1Bs1	HT308B1	LumB
Tumor	0.0952722	HT308B1-S1H5Fc2U1Z1Bs1	HT308B1	LumB
Tumor	0.107397	HT323B1-S1H1Fc2U1Z1Bs1	HT323B1	LumB
Tumor	0.143274	HT323B1-S1H3Fc2U1Z1Bs1	HT323B1	LumB
vCAF	0.0384745	HT206B1-S1Fc1U2Z1B1	HT206B1	Basal
vCAF	0.0322428	HT206B1-S1Fc1U3Z1B1	HT206B1	Basal
vCAF	0.0232017	HT206B1-S1Fc1U4Z1B1	HT206B1	Basal
vCAF	0.0315215	HT268B1-Th1H3Fc2U12Z1Bs1	HT268B1	Basal
vCAF	0.0384275	HT268B1-Th1H3Fc2U22Z1Bs1	HT268B1	Basal
vCAF	0.0349858	HT268B1-Th1H3Fc2U2Z1Bs1	HT268B1	Basal
vCAF	0.035833	HT268B1-Th1H3Fc2U32Z1Bs1	HT268B1	Basal
vCAF	0.0558874	HT268B1-Th1K3Fc2U1Z1Bs1	HT268B1	Basal
vCAF	0.031912	HT271B1-S1H3Fc2U1Z1Bs1	HT271B1	Basal
vCAF	0.0312187	HT271B1-S1H3Fc2U2Z1Bs1	HT271B1	Basal
vCAF	0.0427811	HT271B1-S1H3Fc2U3Z1Bs1	HT271B1	Basal
vCAF	0.031316	HT271B1-S1H3Fc2U4Z1Bs1	HT271B1	Basal
vCAF	0.0555928	HT339B1-S1H3Fc2U1Z1Bs1	HT339B1	Basal
vCAF	0.0230449	HT365B1-S1H1Fc2U1Z1Bs1	HT365B1	Her2
vCAF	0.0436432	HT243B1H3A2-S1Fc1U1Z1B1	HT243B1	LumA
vCAF	0.0740541	HT243B1H3A2-S1Fc1U2Z1B1	HT243B1	LumA
vCAF	0.0504177	HT243B1H3A2-S1Fc1U3Z1B1	HT243B1	LumA
vCAF	0.0604679	HT243B1H3A2-S1Fc1U4Z1B1	HT243B1	LumA
vCAF	0.0260047	HT243B1H4A2-S1Fc1U1Z1B1	HT243B1	LumA
vCAF	0.0209507	HT243B1H4A2-S1Fc1U2Z1B1	HT243B1	LumA
vCAF	0.0412905	HT262B1-S1H2Fc2U1Z1Bs1	HT262B1	LumA
vCAF	0.0346377	HT297B1-S1H1Fc2U1Z1Bs1	HT297B1	LumA
vCAF	0.0358653	HT235B1-S1Fc1U1Z1Bn1	HT235B1	LumB
vCAF	0.0144692	HT235B1-S1Fc1U2Z1Bn1	HT235B1	LumB
vCAF	0.0412435	HT235B1H2-S1Fc1U1Z1B1	HT235B1	LumB
vCAF	0.023194	HT235B1H3-S1Fc1U1Z1B1	HT235B1	LumB
vCAF	0.0457356	HT263B1-S1H1Fc2U1Z1Bs1	HT263B1	LumB
vCAF	0.0319069	HT305B1-S1H1Fc2U1Z1Bs1	HT305B1	LumB
vCAF	0.019352	HT308B1-S1H1Fc2U1Z1Bs1	HT308B1	LumB
vCAF	0.0233697	HT308B1-S1H4Fc2U1Z1Bs1	HT308B1	LumB
vCAF	0.0449631	HT308B1-S1H5Fc2U1Z1Bs1	HT308B1	LumB
vCAF	0.0195205	HT323B1-S1H1Fc2U1Z1Bs1	HT323B1	LumB
vCAF	0.0254216	HT323B1-S1H3Fc2U1Z1Bs1	HT323B1	LumB

## Sheet: unique samples
sample_id	Case	Subtype
HT206B1-S1Fc1U2Z1B1	HT206B1	Basal
HT206B1-S1Fc1U3Z1B1	HT206B1	Basal
HT206B1-S1Fc1U4Z1B1	HT206B1	Basal
HT268B1-Th1H3Fc2U12Z1Bs1	HT268B1	Basal
HT268B1-Th1H3Fc2U22Z1Bs1	HT268B1	Basal
HT268B1-Th1H3Fc2U2Z1Bs1	HT268B1	Basal
HT268B1-Th1H3Fc2U32Z1Bs1	HT268B1	Basal
HT268B1-Th1K3Fc2U1Z1Bs1	HT268B1	Basal
HT271B1-S1H3Fc2U1Z1Bs1	HT271B1	Basal
HT271B1-S1H3Fc2U2Z1Bs1	HT271B1	Basal
HT271B1-S1H3Fc2U3Z1Bs1	HT271B1	Basal
HT271B1-S1H3Fc2U4Z1Bs1	HT271B1	Basal
HT339B1-S1H3Fc2U1Z1Bs1	HT339B1	Basal
HT365B1-S1H1Fc2U1Z1Bs1	HT365B1	Her2
HT243B1H3A2-S1Fc1U1Z1B1	HT243B1	LumA
HT243B1H3A2-S1Fc1U2Z1B1	HT243B1	LumA
HT243B1H3A2-S1Fc1U3Z1B1	HT243B1	LumA
HT243B1H3A2-S1Fc1U4Z1B1	HT243B1	LumA
HT243B1H4A2-S1Fc1U1Z1B1	HT243B1	LumA
HT243B1H4A2-S1Fc1U2Z1B1	HT243B1	LumA
HT262B1-S1H2Fc2U1Z1Bs1	HT262B1	LumA
HT297B1-S1H1Fc2U1Z1Bs1	HT297B1	LumA
HT235B1-S1Fc1U1Z1Bn1	HT235B1	LumB
HT235B1-S1Fc1U2Z1Bn1	HT235B1	LumB
HT235B1H2-S1Fc1U1Z1B1	HT235B1	LumB
HT235B1H3-S1Fc1U1Z1B1	HT235B1	LumB
HT263B1-S1H1Fc2U1Z1Bs1	HT263B1	LumB
HT305B1-S1H1Fc2U1Z1Bs1	HT305B1	LumB
HT308B1-S1H1Fc2U1Z1Bs1	HT308B1	LumB
HT308B1-S1H4Fc2U1Z1Bs1	HT308B1	LumB
HT308B1-S1H5Fc2U1Z1Bs1	HT308B1	LumB
HT323B1-S1H1Fc2U1Z1Bs1	HT323B1	LumB
HT323B1-S1H3Fc2U1Z1Bs1	HT323B1	LumB

## Sheet: cases
Case	Subtype
HT206B1	Basal
HT268B1	Basal
HT271B1	Basal
HT339B1	Basal
HT365B1	Her2
HT243B1	LumA
HT262B1	LumA
HT297B1	LumA
HT235B1	LumB
HT263B1	LumB
HT305B1	LumB
HT308B1	LumB
HT323B1	LumB
