# Supplementary material for: Differential chromatin accessibility and transcriptional dynamics define breast cancer subtypes and their lineages
Source: Nat Cancer. 2024 Oct 30;5(11):1713–36. doi: 10.1038/s43018-024-00773-6 (PMC11584403; doi:10.1038/s43018-024-00773-6)
Supplement: Supplementary file 8 — Intensity values for all samples indicated in Extended Data Fig. 10. [file 43018_2024_773_MOESM8_ESM.txt]

HT171B1	HT243B1	HT271B1	HT308B1
1	28.0237390591117	22.11107690252	28.7700534960536	23.2991122468241
2	27.523727003832	25.2075663463291	30.250378218674	18.9755459266062
3	32.0253517530873	22.9207790365153	33.7587307625641	19.1963649239511
4	30.9461819919336	21.7688187823534	34.5941621875034	17.4140222961794
5	25.5223549307684	22.28215300406	30.6487515940667	18.4115669965523
